# Supplementary material for: Structural basis of Naa20 activity towards a canonical NatB substrate
Source: Commun Biol. 2021 Jan 4;4:2. doi: 10.1038/s42003-020-01546-4 (PMC7782713; doi:10.1038/s42003-020-01546-4)
Supplement: Supplementary file 4 — Supplementary Data 1 [file 42003_2020_1546_MOESM4_ESM.xlsx]

## Sheet: Fig1a
volume (mL)	dRI	UV	Mw	Light scattering
-1.01007				0.0115771
-1.00502				0.0108527
-0.999973				0.011403
-0.994922				0.0142878
-0.989872				0.0150464
-0.984822				0.0158049
-0.979771				0.0175044
-0.974721				0.0206196
-0.96967				0.0225668
-0.96462				0.0232375
-0.95957				0.0221324
-0.954519				0.0210274
-0.949469				0.0163586
-0.944419				0.014713
-0.939368				0.0140922
-0.934318				0.0140185
-0.929268				0.0152193
-0.924217				0.0151193
-0.919167				0.0150193
-0.914116				0.0147948
-0.909066				0.0133095
-0.904016				0.0124997
-0.898965				0.0126901
-0.893915				0.0146827
-0.888865				0.0161098
-0.883814				0.0167909
-0.878764				0.0164078
-0.873714				0.0160246
-0.868663				0.015103
-0.863613				0.0130677
-0.858562				0.0133142
-0.853512				0.0133635
-0.848462				0.0133834
-0.843411				0.0134033
-0.838361				0.0141836
-0.833311				0.0141748
-0.82826				0.014166
-0.82321				0.0141348
-0.81816				0.0139419
-0.813109				0.0135145
-0.808059				0.0125968
-0.803008				0.012408
-0.797958				0.0142913
-0.792908				0.0164683
-0.787857				0.016693
-0.782807				0.0183686
-0.777756				0.0185866
-0.772706				0.0186071
-0.767656				0.0158145
-0.762605				0.013022
-0.757555				0.0123205
-0.752505				0.01285
-0.747454				0.0132046
-0.742404				0.0133204
-0.737354				0.0134361
-0.732303				0.0149523
-0.727253				0.0206571
-0.722202				0.0284107
-0.717152				0.0284273
-0.712102				0.0284029
-0.707051				0.0283785
-0.702001				0.0272318
-0.696951				0.0230382
-0.6919				0.0222164
-0.68685				0.021106
-0.6818				0.0199956
-0.676749				0.0201018
-0.671699				0.0206115
-0.666648				0.0206888
-0.661598				0.0206586
-0.656548				0.0206284
-0.651497				0.0205514
-0.646447				0.0201877
-0.641397				0.0247785
-0.636346				0.0255035
-0.631296				0.0255638
-0.626246				0.0255107
-0.621195				0.0254577
-0.616145				0.0251062
-0.611094				0.0261892
-0.606044				0.0264444
-0.600994				0.0264555
-0.595943				0.0264142
-0.590893				0.0263729
-0.585843				0.0303362
-0.580792				0.0320651
-0.575742				0.0321849
-0.570692				0.0322422
-0.565641				0.0318911
-0.560591				0.03154
-0.55554				0.0283551
-0.55049				0.0302627
-0.54544				0.0331998
-0.540389				0.0344073
-0.535339				0.0344382
-0.530289				0.0337056
-0.525238				0.0329731
-0.520188				0.0314771
-0.515138				0.0315086
-0.510087				0.0314204
-0.505037				0.0313321
-0.499986				0.0309063
-0.494936				0.0320973
-0.489886				0.032588
-0.484835				0.0292919
-0.479785				0.0259957
-0.474735				0.0227283
-0.469684				0.0240081
-0.464634				0.0321958
-0.459583				0.0390903
-0.454533				0.0398972
-0.449483				0.0396765
-0.444432				0.0394557
-0.439382				0.0259246
-0.434332				0.0228473
-0.429281				0.024484
-0.424231				0.0252438
-0.419181				0.0254127
-0.41413				0.0255816
-0.40908				0.0267016
-0.404029				0.028875
-0.398979				0.0335899
-0.393929				0.0386607
-0.388878				0.0387323
-0.383828				0.0387636
-0.378777				0.0332424
-0.373727				0.0277213
-0.368677				0.0216085
-0.363626				0.0207987
-0.358576				0.0199889
-0.353526				0.0147057
-0.348475				0.0155131
-0.343425				0.0158188
-0.338375				0.0161244
-0.333324				0.0172788
-0.328274				0.0189016
-0.323223				0.0196298
-0.318173				0.0203579
-0.313123				0.0213144
-0.308072				0.0222709
-0.303022				0.0222119
-0.297972				0.0221528
-0.292921				0.0218331
-0.287871				0.0211232
-0.282821				0.0190683
-0.27777				0.0169486
-0.27272				0.0164946
-0.26767				0.0179516
-0.262619				0.018032
-0.257569				0.0176782
-0.252518				0.0173244
-0.247468				0.0165842
-0.242418				0.0145535
-0.237367				0.0142323
-0.232317				0.0147854
-0.227267				0.0162055
-0.222216				0.0177495
-0.217166				0.0185085
-0.212115				0.0176531
-0.207065				0.0167977
-0.202015				0.0148254
-0.196964				0.0159094
-0.191914				0.0161125
-0.186864				0.0161571
-0.181813				0.0159639
-0.176763				0.0157707
-0.171712				0.0160057
-0.166662				0.0162406
-0.161612				0.0168325
-0.156561				0.019104
-0.151511				0.0189004
-0.146461				0.0186969
-0.14141				0.0182883
-0.13636				0.0165556
-0.13131				0.0132482
-0.126259				0.0139453
-0.121209				0.0143766
-0.116158				0.0144967
-0.111108				0.0162127
-0.106058				0.0175397
-0.101007				0.0180526
-0.095957				0.0180007
-0.0909066				0.0179488
-0.0858563				0.0130617
-0.0808059				0.013777
-0.0757555				0.0140614
-0.0707051				0.0140549
-0.0656548				0.0140483
-0.0606044				0.0167787
-0.055554				0.0173639
-0.0505037				0.0174934
-0.0454533				0.017549
-0.0404029				0.016982
-0.0353526				0.016415
-0.0303022				0.0152184
-0.0252518				0.0140805
-0.0202015				0.0154391
-0.0151511				0.0167813
-0.0101007				0.0168952
-0.0050504				0.0168378
-1.035e-08				0.0167803
0.00505036				0.0166465
0.0101007				0.0163837
0.0151511				0.0159422
0.0202015				0.0146513
0.0252518				0.0155863
0.0303022				0.0157028
0.0353526				0.0157018
0.0404029				0.0157009
0.0454533				0.0176891
0.0505037				0.0181682
0.055554				0.0186473
0.0606044				0.0219171
0.0656548				0.0219417
0.0707051				0.0205398
0.0757555				0.019138
0.0808059				0.0163311
0.0858562				0.01363
0.0909066				0.0158767
0.095957				0.0160901
0.101007				0.0160871
0.106058				0.0157398
0.111108				0.0153926
0.116158				0.0157368
0.121209				0.0158507
0.126259				0.0158903
0.131309				0.0158927
0.13636				0.015821
0.14141				0.0157492
0.146461				0.0149799
0.151511				0.0143818
0.156561				0.0187802
0.161612				0.0215786
0.166662				0.0222399
0.171712				0.0201367
0.176763				0.0180336
0.181813				0.0179497
0.186864				0.0178658
0.191914				0.0176801
0.196964				0.017289
0.202015				0.0171732
0.207065				0.0178209
0.212115				0.0179168
0.217166				0.017903
0.222216				0.0178891
0.227267				0.0159878
0.232317				0.0163627
0.237367				0.0164218
0.242418				0.016426
0.247468				0.0160618
0.252518				0.0156976
0.257569				0.0141081
0.262619				0.013026
0.267669				0.0119438
0.27272				0.00931083
0.27777				0.00909803
0.282821				0.0110697
0.287871				0.0125663
0.292921				0.0140976
0.297972				0.0196893
0.303022				0.0237123
0.308072				0.0330109
0.313123				0.0353758
0.318173				0.0349932
0.323223				0.0346107
0.328274				0.0333755
0.333324				0.0180197
0.338375				0.0115499
0.343425				0.0109366
0.348475				0.0137519
0.353526				0.0145932
0.358576				0.01484
0.363626				0.0150868
0.368677				0.0161437
0.373727				0.0161962
0.378777				0.0162154
0.383828				0.0162347
0.388878				0.016823
0.393929				0.0170087
0.398979				0.016725
0.404029				0.0164412
0.40908				0.0141559
0.41413				0.0134939
0.419181				0.0139305
0.424231				0.0224087
0.429281				0.0234311
0.434332				0.0231583
0.439382				0.0228855
0.444432				0.0220944
0.449483				0.017334
0.454533				0.0166524
0.459583				0.0159707
0.464634				0.0124064
0.469684				0.012609
0.474735				0.0142459
0.479785				0.0158829
0.484835				0.0163703
0.489886				0.018635
0.494936				0.0196929
0.499986				0.0197806
0.505037				0.0198683
0.510087				0.0230306
0.515137				0.0242294
0.520188				0.0254282
0.525238				0.0260838
0.530289				0.0259854
0.535339				0.0258869
0.540389				0.0178204
0.54544				0.014259
0.55049				0.0119914
0.55554				0.0100814
0.560591				0.0111783
0.565641				0.0114307
0.570692				0.0110803
0.575742				0.01073
0.580792				0.00994132
0.585843				0.00921922
0.590893				0.0098133
0.595943				0.0099034
0.600994				0.00989982
0.606044				0.00980365
0.611094				0.00970748
0.616145				0.00951872
0.621195				0.0112498
0.626246				0.0131717
0.631296				0.0153245
0.636346				0.0163941
0.641397				0.0168976
0.646447				0.0174012
0.651497				0.0183871
0.656548				0.0216363
0.661598				0.0212064
0.666648				0.0207765
0.671699				0.0194002
0.676749				0.0165874
0.6818				0.0164684
0.68685				0.0163494
0.6919				0.0160991
0.696951				0.0122393
0.702001				0.00933263
0.707051				0.00939853
0.712102				0.00936612
0.717152				0.0093337
0.722202				0.00918453
0.727253				0.00820899
0.732303				0.00622056
0.737354				0.00752039
0.742404				0.00845506
0.747454				0.00975728
0.752505				0.0158085
0.757555				0.0159775
0.762605				0.0157741
0.767656				0.0155706
0.772706				0.0141791
0.777756				0.0127039
0.782807				0.011393
0.787857				0.010082
0.792908				0.0074558
0.797958				0.00704062
0.803008				0.00907832
0.808059				0.0117664
0.813109				0.0115514
0.81816				0.0113364
0.82321				0.0108715
0.82826				0.00993355
0.83331				0.00997806
0.838361				0.00999117
0.843411				0.00927293
0.848462				0.0085547
0.853512				0.00848949
0.858562				0.00842429
0.863613				0.00638042
0.868663				0.00796728
0.873714				0.00895775
0.878764				0.0130689
0.883814				0.0136399
0.888865				0.0136507
0.893915				0.0136615
0.898965				0.0141888
0.904016				0.0149514
0.909066				0.0147654
0.914116				0.0145794
0.919167				0.0142036
0.924217				0.0126952
0.929268				0.0135656
0.934318				0.0146459
0.939368				0.0150688
0.944419				0.0150319
0.949469				0.014995
0.954519				0.0149266
0.95957				0.0148581
0.96462				0.0147027
0.96967				0.0119762
0.974721				0.0111968
0.979771				0.00785007
0.984822				0.00608581
0.989872				0.00657723
0.994922				0.0078785
0.999973				0.00968404
1.00502				0.0121703
1.01007				0.0134026
1.01512				0.0129641
1.02017				0.0125256
1.02522				0.0111853
1.03028				0.0163363
1.03533				0.0188573
1.04038				0.0168185
1.04543				0.0147797
1.05048				0.0102644
1.05553				0.0095428
1.06058				0.0110648
1.06563				0.0125261
1.07068				0.0132181
1.07573				0.0134861
1.08078				0.0137541
1.08583				0.0151686
1.09088				0.0152511
1.09593				0.0152756
1.10098				0.014169
1.10603				0.0130624
1.11108				0.0148003
1.11613				0.0147732
1.12118				0.0147461
1.12623				0.0146929
1.13128				0.0135435
1.13633				0.0106847
1.14138				0.0113235
1.14643				0.0115737
1.15148				0.0116855
1.15653				0.0116006
1.16158				0.0115157
1.16664				0.011321
1.17169				0.0134953
1.17674				0.0137627
1.18179				0.0138785
1.18684				0.0137719
1.19189				0.0136652
1.19694				0.0134118
1.20199				0.00752505
1.20704				0.00752063
1.21209				0.00751621
1.21714				0.00748988
1.22219				0.0107437
1.22724				0.0116308
1.23229				0.0118216
1.23734				0.0118934
1.24239				0.0119651
1.24744				0.0119662
1.25249				0.0119629
1.25754				0.0116289
1.26259				0.011295
1.26764				0.0125254
1.27269				0.0131413
1.27774				0.0169884
1.28279				0.0166792
1.28784				0.01637
1.29289				0.0157266
1.29794				0.0130305
1.30299				0.0129569
1.30804				0.0128832
1.31309				0.0126736
1.31815				0.0127557
1.3232				0.0127732
1.32825				0.0123433
1.3333				0.0119134
1.33835				0.0111658
1.3434				0.0139776
1.34845				0.0144795
1.3535				0.0144747
1.35855				0.01447
1.3636				0.0132358
1.36865				0.0107996
1.3737				0.0101633
1.37875				0.0102121
1.3838				0.0102609
1.38885				0.0125595
1.3939				0.0143204
1.39895				0.0140753
1.404				0.0138303
1.40905				0.0127279
1.4141				0.0134793
1.41915				0.0147279
1.4242				0.0145364
1.42925				0.0143449
1.4343				0.0136243
1.43935				0.0122876
1.4444				0.0152906
1.44945				0.0239659
1.45451				0.0243059
1.45956				0.0241912
1.46461				0.0240765
1.46966				0.0171742
1.47471				0.0108246
1.47976				0.0109932
1.48481				0.0110059
1.48986				0.0108191
1.49491				0.0106323
1.49996				0.0105932
1.50501				0.0105541
1.51006				0.0102953
1.51511				0.0097087
1.52016				0.00871947
1.52521				0.00773023
1.53026				0.00767363
1.53531				0.00991348
1.54036				0.0104229
1.54541				0.0132942
1.55046				0.0138457
1.55551				0.0140493
1.56056				0.0139931
1.56561				0.0139369
1.57066				0.0137949
1.57571				0.0137856
1.58076				0.0137764
1.58581				0.0113627
1.59087				0.0145985
1.59592				0.0161694
1.60097				0.0225058
1.60602				0.0291355
1.61107				0.0259315
1.61612				0.0227275
1.62117				0.0152177
1.62622				0.00846514
1.63127				0.00647731
1.63632				0.0062251
1.64137				0.00697106
1.64642				0.0091442
1.65147				0.0111175
1.65652				0.0209804
1.66157				0.0221375
1.66662				0.0226242
1.67167				0.0182844
1.67672				0.0139447
1.68177				0.0108983
1.68682				0.0108637
1.69187				0.00826435
1.69692				0.00802031
1.70197				0.00934351
1.70702				0.0108619
1.71207				0.0136514
1.71713				0.0141894
1.72218				0.0147273
1.72723				0.0230714
1.73228				0.0242668
1.73733				0.0244148
1.74238				0.0187077
1.74743				0.0130005
1.75248				0.00873194
1.75753				0.00914285
1.76258				0.0121533
1.76763				0.0139333
1.77268				0.0139692
1.77773				0.0138694
1.78278				0.0137696
1.78783				0.0131635
1.79288				0.0118164
1.79793				0.00766639
1.80298				0.00902963
1.80803				0.00899235
1.81308				0.00895506
1.81813				0.0087999
1.82318				0.00759244
1.82823				0.00856953
1.83328				0.00860954
1.83833				0.00855286
1.84338				0.00849618
1.84843				0.00705952
1.85349				0.00748011
1.85854				0.00761161
1.86359				0.00766763
1.86864				0.00764073
1.87369				0.00761383
1.87874				0.00752031
1.88379				0.00742679
1.88884				0.00716693
1.89389				0.00663587
1.89894				0.00662295
1.90399				0.00729567
1.90904				0.00744636
1.91409				0.00751389
1.91914				0.00750657
1.92419				0.00749925
1.92924				0.00701942
1.93429				0.00902247
1.93934				0.014099
1.94439				0.0162491
1.94944				0.017316
1.95449				0.0183828
1.95954				0.0184339
1.96459				0.0180481
1.96964				0.0176622
1.97469				0.0117834
1.97974				0.0128147
1.98479				0.0134354
1.98985				0.0149648
1.9949				0.0287732
1.99995				0.0351618
2.005				0.0369236
2.01005				0.0245172
2.0151				0.0121108
2.02015				0.00825303
2.0252				0.00574021
2.03025				0.00515421
2.0353				0.00886902
2.04035				0.00954685
2.0454				0.00986086
2.05045				0.0099583
2.0555				0.00885253
2.06055				0.00774676
2.0656				0.00743497
2.07065				0.00712317
2.0757				0.00633726
2.08075				0.00722477
2.0858				0.0075963
2.09085				0.00796783
2.0959				0.0090655
2.10095				0.00928004
2.106				0.00934909
2.11105				0.00922002
2.1161				0.00909094
2.12115				0.00738187
2.1262				0.0083902
2.13125				0.013566
2.13631				0.0141162
2.14136				0.0146663
2.14641				0.0146806
2.15146				0.0150811
2.15651				0.0144712
2.16156				0.0138613
2.16661				0.0103909
2.17166				0.00779341
2.17671				0.0079816
2.18176				0.00806839
2.18681				0.0080556
2.19186				0.0080428
2.19691				0.00798692
2.20196				0.00814316
2.20701				0.010655
2.21206				0.0113279
2.21711				0.011444
2.22216				0.0114073
2.22721				0.0113705
2.23226				0.0112699
2.23731				0.0113077
2.24236				0.0113069
2.24741				0.0110549
2.25246				0.0108028
2.25751				0.0107527
2.26256				0.0107027
2.26762				0.010547
2.27266				0.00791024
2.27772				0.00734049
2.28277				0.00717239
2.28782				0.00700428
2.29287				0.00578727
2.29792				0.00397464
2.30297				0.00542788
2.30802				0.00600404
2.31307				0.00658019
2.31812				0.00693673
2.32317				0.00836623
2.32822				0.00845792
2.33327				0.00848937
2.33832				0.00852082
2.34337				0.012432
2.34842				0.0125787
2.35347				0.0126048
2.35852				0.0120354
2.36357				0.011466
2.36862				0.00960745
2.37367				0.00898917
2.37872				0.0116705
2.38377				0.012006
2.38882				0.0115741
2.39387				0.0111421
2.39892				0.0101381
2.40397				0.0103731
2.40903				0.0108676
2.41407				0.0113622
2.41913				0.0142849
2.42418				0.0144537
2.42923				0.0144523
2.43428				0.0140286
2.43933				0.0136048
2.44438				0.00858522
2.44943				0.007668
2.45448				0.0100511
2.45953				0.0110108
2.46458				0.0113449
2.46963				0.0116791
2.47468				0.012881
2.47973				0.0155795
2.48478				0.0205566
2.48983				0.020557
2.49488				0.0199564
2.49993				0.0193557
2.50498				0.0108024
2.51003				0.00883304
2.51508				0.00839162
2.52013				0.0081409
2.52518				0.00789018
2.53023				0.00714663
2.53528				0.00831673
2.54033				0.00840999
2.54539				0.00842934
2.55043				0.00833983
2.55549				0.00825033
2.56054				0.00776439
2.56559				0.00812535
2.57064				0.00899052
2.57569				0.0098557
2.58074				0.00985865
2.58579				0.00984274
2.59084				0.00982682
2.59589				0.00949314
2.60094				0.00537576
2.60599				0.00535552
2.61104				0.00604361
2.61609				0.00605724
2.62114				0.00605236
2.62619				0.00604749
2.63124				0.00525012
2.63629				0.00604873
2.64134				0.0085341
2.64639				0.00945917
2.65144				0.00973112
2.65649				0.0100031
2.66154				0.0123921
2.66659				0.0133403
2.67164				0.0130283
2.6767				0.0127164
2.68174				0.0092808
2.6868				0.00778998
2.69185				0.00808049
2.6969				0.0082132
2.70195				0.00818308
2.707				0.00815296
2.71205				0.00774983
2.7171				0.00692635
2.72215				0.00523392
2.7272				0.00446914
2.73225				0.0046613
2.7373				0.00475386
2.74235				0.00472821
2.7474				0.00470257
2.75245				0.00604364
2.7575				0.00724469
2.76255				0.0121039
2.7676				0.0125514
2.77265				0.012999
2.7777				0.0129796
2.78275				0.0129603
2.7878				0.0129245
2.79285				0.00990165
2.7979				0.00727431
2.80295				0.00652139
2.808				0.0061097
2.81305				0.00537513
2.81811				0.00763815
2.82315				0.00847182
2.82821				0.00878903
2.83326				0.00910625
2.83831				0.00987243
2.84336				0.0100737
2.84841				0.00985401
2.85346				0.00963432
2.85851				0.00911509
2.86356				0.00619434
2.86861				0.008358
2.87366				0.00932832
2.87871				0.00931373
2.88376				0.00929914
2.88881				0.00913349
2.89386				0.0086276
2.89891				0.00861652
2.90396				0.00860544
2.90901				0.00856339
2.91406				0.00772782
2.91911				0.00975915
2.92416				0.030744
2.92921				0.0362849
2.93426				0.0362676
2.93931				0.0362504
2.94436				0.0362169
2.94941				0.0119234
2.95446				0.00911962
2.95952				0.0056079
2.96457				0.0033885
2.96962				0.00693133
2.97467				0.0124397
2.97972				0.0125166
2.98477				0.0124903
2.98982				0.012464
2.99487				0.0121583
2.99992				0.0105625
3.00497				0.00837816
3.01002				0.00994678
3.01507				0.0130189
3.02012				0.0137177
3.02517				0.0140651
3.03022				0.0140318
3.03527				0.0139985
3.04032				0.0143
3.04537				0.0144394
3.05042				0.0133766
3.05547				0.0123137
3.06052				0.0110033
3.06557				0.00968191
3.07062				0.00962895
3.07567				0.00957599
3.08072				0.0094025
3.08577				0.00664282
3.09083				0.00485763
3.09587				0.00551011
3.10093				0.00900031
3.10598				0.0161403
3.11103				0.0180886
3.11608				0.0178691
3.12113				0.0176496
3.12618				0.0171997
3.13123				0.0101205
3.13628				0.0156997
3.14133				0.01548
3.14638				0.0152603
3.15143				0.0145512
3.15648				0.0109745
3.16153				0.0124351
3.16658				0.01489
3.17163				0.0148764
3.17668				0.0148628
3.18173				0.0148362
3.18678				0.00667554
3.19183				0.00666395
3.19688				0.00665237
3.20193				0.00644319
3.20698				0.00615391
3.21203				0.00801407
3.21708				0.00803054
3.22213				0.00765401
3.22718				0.00727749
3.23224				0.00652789
3.23728				0.0101667
3.24234				0.0102224
3.24739				0.0101387
3.25244				0.0100549
3.25749				0.00779811
3.26254				0.00789784
3.26759				0.00814611
3.27264				0.00815226
3.27769				0.00815842
3.28274				0.00966359
3.28779				0.00989726
3.29284				0.0100114
3.29789				0.0100449
3.30294				0.0100784
3.30799				0.0111353
3.31304				0.0114823
3.31809				0.0110144
3.32314				0.0105464
3.32819				0.00873141
3.33324				0.0116625
3.33829				0.0114809
3.34334				0.0112992
3.34839				0.010728
3.35344				0.00958546
3.35849				0.0088379
3.36354				0.00809034
3.3686				0.00770923
3.37364				0.0127542
3.3787				0.0131845
3.38375				0.0148189
3.3888				0.0223152
3.39385				0.0210521
3.3989				0.019789
3.40395				0.0147044
3.409				0.00679086
3.41405				0.00806778
3.4191				0.0129565
3.42415				0.0207316
3.4292				0.0219957
3.43425				0.0223126
3.4393				0.0165098
3.44435				0.0107069
3.4494				0.0126909
3.45445				0.012614
3.4595				0.0125371
3.46455				0.0123727
3.4696				0.00949825
3.47465				0.0105376
3.4797				0.0105928
3.48475				0.0104425
3.4898				0.0102922
3.49485				0.00679023
3.4999				0.00469416
3.50495				0.00672771
3.51001				0.0113968
3.51505				0.0190914
3.52011				0.0200175
3.52516				0.018815
3.53021				0.0176124
3.53526				0.014754
3.54031				0.0124568
3.54536				0.0101597
3.55041				0.0108885
3.55546				0.010666
3.56051				0.0104435
3.56556				0.00980333
3.57061				0.00938683
3.57566				0.00915712
3.58071				0.0089274
3.58576				0.00747481
3.59081				0.00771436
3.59586				0.00809566
3.60091				0.00824156
3.60596				0.00838746
3.61101				0.0206022
3.61606				0.0209724
3.62111				0.0205663
3.62616				0.0201601
3.63121				0.017648
3.63626				0.0101519
3.64132				0.00824263
3.64636				0.00823873
3.65142				0.00823484
3.65647				0.00822576
3.66152				0.0107005
3.66657				0.0123756
3.67162				0.0140506
3.67667				0.0237836
3.68172				0.039352
3.68677				0.0469975
3.69182				0.0480119
3.69687				0.0306815
3.70192				0.0133511
3.70697				0.0101907
3.71202				0.0108104
3.71707				0.0110392
3.72212				0.0178263
3.72717				0.0363378
3.73222				0.0399385
3.73727				0.0360274
3.74232				0.0321163
3.74737				0.0227579
3.75242				0.0137191
3.75747				0.0109592
3.76252				0.0109873
3.76757				0.0109988
3.77262				0.0109173
3.77767				0.0108357
3.78273				0.0114267
3.78777				0.0125596
3.79283				0.01391
3.79788				0.0168736
3.80293				0.0183224
3.80798				0.0181568
3.81303				0.0179912
3.81808				0.0174257
3.82313				0.0161819
3.82818				0.0144682
3.83323				0.0144209
3.83828				0.0143736
3.84333				0.0140795
3.84838				0.0142965
3.85343				0.0143102
3.85848				0.014324
3.86353				0.0143291
3.86858				0.0149545
3.87363				0.0149464
3.87868				0.0149383
3.88373				0.0132077
3.88878				0.0114279
3.89383				0.0118687
3.89888				0.0149048
3.90393				0.0164129
3.90898				0.0165436
3.91403				0.0166743
3.91908				0.023926
3.92414				0.0273979
3.92919				0.0268102
3.93424				0.0262225
3.93929				0.0164311
3.94434				0.017313
3.94939				0.0173547
3.95444				0.0172362
3.95949				0.0171176
3.96454				0.0152643
3.96959				0.0141284
3.97464				0.0141463
3.97969				0.0140308
3.98474				0.0139153
3.98979				0.0132867
3.99484				0.012133
3.99989				0.0121145
4.00494				0.0120961
4.00999				0.0120328
4.01504				0.00916079
4.02009				0.0104058
4.02514				0.0109963
4.03019				0.0110429
4.03524				0.0110894
4.04029				0.0120815
4.04534				0.0130736
4.05039				0.0131451
4.05544				0.0131051
4.0605				0.0130651
4.06555				0.0129755
4.0706				0.0125133
4.07565				0.0109755
4.0807				0.0108857
4.08575				0.010796
4.0908				0.0101191
4.09585				0.0113799
4.1009				0.0113686
4.10595				0.0113574
4.111				0.0110609
4.11605				0.010337
4.1211				0.00982896
4.12615				0.00934079
4.1312				0.00954729
4.13625				0.0138032
4.1413				0.0171081
4.14635				0.0176083
4.1514				0.0175992
4.15645				0.01759
4.1615				0.0175329
4.16655				0.0164664
4.1716				0.0163912
4.17665				0.016316
4.1817				0.0159958
4.18675				0.0139188
4.1918				0.0123327
4.19686				0.0121326
4.20191				0.0119325
4.20696				0.0117378
4.21201				0.0115432
4.21706				0.0131473
4.22211				0.0134844
4.22716				0.0136333
4.23221				0.0135712
4.23726				0.0135091
4.24231				0.0106767
4.24736				0.0115711
4.25241				0.0116515
4.25746				0.0115836
4.26251				0.0115158
4.26756				0.0110569
4.27261				0.0101514
4.27766				0.013191
4.28271				0.0185406
4.28776				0.0221894
4.29281				0.020423
4.29786				0.0186566
4.30291				0.0145366
4.30796				0.0122242
4.31301				0.0112396
4.31806				0.0110185
4.32311				0.0107974
4.32817				0.0088278
4.33322				0.0106903
4.33826				0.0146388
4.34332				0.0147435
4.34837				0.0145511
4.35342				0.0143588
4.35847				0.013209
4.36352				0.00794032
4.36857				0.00712975
4.37362				0.00904812
4.37867				0.00951235
4.38372				0.00974206
4.38877				0.00997177
4.39382				0.0107291
4.39887				0.0107405
4.40392				0.0106305
4.40897				0.0105205
4.41402				0.00892844
4.41907				0.00794271
4.42412				0.0102796
4.42917				0.0116143
4.43422				0.0116598
4.43927				0.0116533
4.44432				0.0116467
4.44937				0.00926225
4.45442				0.00941919
4.45947				0.0101885
4.46452				0.0116018
4.46957				0.0116586
4.47462				0.0117153
4.47968				0.0126989
4.48473				0.0122621
4.48978				0.0118254
4.49483				0.0108113
4.49988				0.00875585
4.50493				0.00942121
4.50998				0.0143316
4.51503				0.0165487
4.52008				0.0170663
4.52513				0.0143059
4.53018				0.0115456
4.53523				0.0113926
4.54028				0.0112395
4.54533				0.0103604
4.55038				0.0102864
4.55543				0.0101985
4.56048				0.00992237
4.56553				0.00964622
4.57058				0.00886898
4.57563				0.00728737
4.58068				0.00837498
4.58573				0.00939851
4.59078				0.010422
4.59583				0.0104434
4.60088				0.0104322
4.60593				0.010421
4.61099				0.00954822
4.61604				0.00755406
4.62109				0.00730627
4.62614				0.00705847
4.63119				0.00808275
4.63624				0.00979289
4.64129				0.010094
4.64634				0.0101731
4.65139				0.00999918
4.65644				0.0098253
4.66149				0.00980191
4.66654				0.00977852
4.67159				0.00965819
4.67664				0.00693868
4.68169				0.00609206
4.68674				0.0108312
4.69179				0.0113629
4.69684				0.011308
4.70189				0.0112531
4.70694				0.0109523
4.71199				0.00887348
4.71704				0.00672227
4.72209				0.00792226
4.72714				0.00849188
4.73219				0.00906149
4.73724				0.00995643
4.7423				0.0106986
4.74735				0.0107002
4.7524				0.010544
4.75745				0.0103879
4.7625				0.0104087
4.76755				0.0101549
4.7726				0.00990105
4.77765				0.0085893
4.7827				0.00785027
4.78775				0.00986241
4.7928				0.00987587
4.79785				0.00988934
4.8029				0.010663
4.80795				0.0108011
4.813				0.0108573
4.81805				0.0095619
4.8231				0.00826646
4.82815				0.00819785
4.8332				0.00812923
4.83825				0.00786367
4.8433				0.00863376
4.84835				0.00876688
4.8534				0.00878724
4.85845				0.00863098
4.8635				0.00847472
4.86855				0.00776623
4.8736				0.0102725
4.87865				0.0161533
4.8837				0.0225198
4.88875				0.0269581
4.89381				0.027186
4.89886				0.027414
4.90391				0.0277545
4.90896				0.0265109
4.91401				0.0252672
4.91906				0.0227531
4.92411				0.0122535
4.92916				0.0071283
4.93421				0.00698718
4.93926				0.00925378
4.94431				0.00930854
4.94936				0.0093633
4.95441				0.0097555
4.95946				0.00976307
4.96451				0.00975667
4.96956				0.00975027
4.97461				0.0113616
4.97966				0.0126735
4.98471				0.01273
4.98976				0.012546
4.99481				0.012362
4.99986				0.0124693
5.00491				0.0124851
5.00996				0.0118462
5.01502				0.0112073
5.02006				0.0108553
5.02512				0.0105033
5.03017				0.00974507
5.03522				0.0082146
5.04027				0.0087061
5.04532				0.00892671
5.05037				0.00914731
5.05542				0.00993388
5.06047				0.0102633
5.06552				0.010102
5.07057				0.00994058
5.07562				0.00961218
5.08067				0.0121324
5.08572				0.0146578
5.09077				0.0151214
5.09582				0.0152499
5.10087				0.0149123
5.10592				0.0145748
5.11097				0.0129486
5.11602				0.00893279
5.12107				0.00678559
5.12612				0.00778655
5.13117				0.00873378
5.13622				0.00884649
5.14127				0.00895921
5.14632				0.0139231
5.15137				0.0147253
5.15642				0.0149736
5.16148				0.0147351
5.16653				0.0144967
5.17158				0.0113462
5.17663				0.0141635
5.18168				0.0147337
5.18673				0.0150083
5.19178				0.0151216
5.19683				0.0145877
5.20188				0.0140538
5.20693				0.00855728
5.21198				0.00877087
5.21703				0.00898446
5.22208				0.00991834
5.22713				0.00960973
5.23218				0.00930111
5.23723				0.00863846
5.24228				0.0072994
5.24733				0.00748068
5.25238				0.00752169
5.25743				0.00740045
5.26248				0.00727921
5.26753				0.00928399
5.27258				0.00936469
5.27763				0.0094454
5.28268				0.0161377
5.28773				0.0227519
5.29279				0.0227394
5.29784				0.0227269
5.30289				0.0226314
5.30794				0.0224439
5.31299				0.0167966
5.31804				0.00861294
5.32309				0.0078228
5.32814				0.0103952
5.33319				0.0167786
5.33824				0.019384
5.34329				0.0197916
5.34834				0.0196234
5.35339				0.0194551
5.35844				0.0177529
5.36349				0.0101005
5.36854				0.00752056
5.37359				0.0102738
5.37864				0.0149702
5.38369				0.0165853
5.38874				0.0165499
5.39379				0.0165145
5.39884				0.0158521
5.40389				0.0137886
5.40894				0.0117252
5.41399				0.00555804
5.41904				0.00607081
5.42409				0.00749915
5.42914				0.00809233
5.43419				0.00813136
5.43924				0.00817038
5.4443				0.00849401
5.44935				0.0119857
5.4544				0.0119864
5.45945				0.0119369
5.4645				0.0118875
5.46955				0.0111511
5.4746				0.00905547
5.47965				0.00707822
5.4847				0.00774551
5.48975				0.0081011
5.4948				0.00820333
5.49985				0.00797532
5.5049				0.00774732
5.50995				0.00646166
5.515				0.0058257
5.52005				0.00600734
5.5251				0.00607638
5.53015				0.00608296
5.5352				0.0060833
5.54025				0.00603024
5.5453				0.00597718
5.55035				0.00483189
5.5554				0.00455896
5.56045				0.00481085
5.5655				0.00485697
5.57055				0.00486653
5.57561				0.00487609
5.58066				0.00502121
5.58571				0.00508246
5.59076				0.00510912
5.59581				0.00511847
5.60086				0.00511561
5.60591				0.00511275
5.61096				0.00530534
5.61601				0.00515299
5.62106				0.00500064
5.62611				0.00468827
5.63116				0.00556914
5.63621				0.00555046
5.64126				0.00553177
5.64631				0.0054525
5.65136				0.00384853
5.65641				0.003266
5.66146				0.00372032
5.66651				0.00372376
5.67156				0.00370081
5.67661				0.00367786
5.68166				0.00356989
5.68671				0.00293277
5.69176				0.00317923
5.69681				0.00420558
5.70186				0.00448199
5.70692				0.00461692
5.71197				0.00467693
5.71702				0.00473694
5.72207				0.00605618
5.72712				0.006686
5.73217				0.00667637
5.73722				0.00666673
5.74227				0.00661636
5.74732				0.00710419
5.75237				0.00733648
5.75742				0.00739548
5.76247				0.00669339
5.76752				0.00599131
5.77257				0.0112059
5.77762				0.0144129
5.78267				0.0176199
5.78772				0.0189163
5.79277				0.0187454
5.79782				0.0185746
5.80287				0.0178817
5.80792				0.0141592
5.81297				0.0110844
5.81802				0.00988542
5.82307				0.00917458
5.82812				0.00509611
5.83317				0.00551381
5.83822				0.00646579
5.84328				0.00870329
5.84832				0.0125479
5.85337				0.0163925
5.85843				0.0175709
5.86348				0.0233452
5.86853				0.0416291
5.87358				0.0424416
5.87863				0.0426753
5.88368				0.0299972
5.88873				0.017319
5.89378				0.010134
5.89883				0.0121219
5.90388				0.01145
5.90893				0.0107781
5.91398				0.00933683
5.91903				0.00645214
5.92408				0.00554003
5.92913				0.00543871
5.93418				0.00519707
5.93923				0.00495542
5.94428				0.00249108
5.94933				0.00332242
5.95438				0.00670044
5.95943				0.00747822
5.96448				0.00783196
5.96953				0.0079401
5.97458				0.00804825
5.97964				0.00837704
5.98468				0.00853486
5.98973				0.00857937
5.99479				0.00749101
5.99984				0.00640264
6.00489				0.00685537
6.00994				0.00670753
6.01499				0.00655968
6.02004				0.00485635
6.02509				0.00319743
6.03014				0.00402013
6.03519				0.00484283
6.04024				0.00487607
6.04529				0.00441435
6.05034				0.00395262
6.05539				0.00302275
6.06044				0.00468868
6.06549				0.00573555
6.07054				0.00571052
6.07559				0.00568549
6.08064				0.00563771
6.08569				0.00192252
6.09074				0.00358692
6.09579				0.00362781
6.10084				0.00366869
6.10589				0.00368573
6.11094				0.00366968
6.11599				0.00365362
6.12104				0.00326128
6.1261				0.00278496
6.13115				0.00230863
6.1362				0.00283462
6.14125				0.00298345
6.1463				0.00303835
6.15135				0.00309325
6.1564				0.00488654
6.16145				0.00495471
6.1665				0.00496098
6.17155				0.00371131
6.1766				0.00246165
6.18165				0.00252894
6.1867				0.00279333
6.19175				0.00282794
6.1968				0.00281501
6.20185				0.00280209
6.2069				0.00228559
6.21195				0.00493554
6.217				0.0079467
6.22205				0.00917899
6.2271				0.00922481
6.23215				0.00927062
6.2372				0.0094841
6.24225				0.00928812
6.2473				0.00909214
6.25235				0.00778758
6.25741				0.00520061
6.26246				0.00485876
6.26751				0.0045169
6.27256				0.00376045
6.27761				0.00374692
6.28266				0.00557618
6.28771				0.00595413
6.29276				0.00612886
6.29781				0.00618262
6.30286				0.00487454
6.30791				0.00356646
6.31296				0.00497023
6.31801				0.00636374
6.32306				0.00656228
6.32811				0.0076761
6.33316				0.0077332
6.33821				0.00757973
6.34326				0.00742625
6.34831				0.00614031
6.35336				0.00647
6.35841				0.00632533
6.36346				0.00618065
6.36851				0.00585549
6.37356				0.00576905
6.37861				0.00568261
6.38366				0.00357748
6.38871				0.00356805
6.39376				0.00355862
6.39881				0.0035419
6.40386				0.00295474
6.40892				0.00236759
6.41397				-0.0004747
6.41902				-0.0005881
6.42407				0.00028724
6.42912				0.00219662
6.43417				0.00327124
6.43922				0.00331909
6.44427				0.00333437
6.44932				0.00334965
6.45437				0.00882381
6.45942				0.0185627
6.46447				0.0190845
6.46952				0.0185552
6.47457				0.0180258
6.47962				0.0137474
6.48467				0.0048264
6.48972				0.00216316
6.49477				0.00261473
6.49982				0.00257107
6.50487				0.00252741
6.50992				0.00243436
6.51497				0.00198299
6.52002				0.00201433
6.52507				0.00190656
6.53012				0.0017988
6.53517				0.00157678
6.54023				0.0033591
6.54528				0.00569614
6.55033				0.00591031
6.55538				0.00585587
6.56043				0.00580143
6.56548				0.00564815
6.57053				0.00562335
6.57558				0.00559856
6.58063				0.00535853
6.58568				0.0048715
6.59073				0.0054861
6.59578				0.00533359
6.60083				0.00518108
6.60588				0.00470264
6.61093				0.00794191
6.61598				0.0106372
6.62103				0.0097777
6.62608				0.00891823
6.63113				0.00666105
6.63618				0.00352992
6.64123				0.00363937
6.64628				0.0198989
6.65133				0.0225035
6.65638				0.0227097
6.66143				0.0199749
6.66648				0.0172401
6.67154				0.0123543
6.67659				0.0121918
6.68164				0.0117728
6.68669				0.0113086
6.69174				0.0108444
6.69679				0.00941313
6.70184				0.00634927
6.70689				0.00631106
6.71194				0.00627285
6.71699				0.00618403
6.72204				0.00600137
6.72709				0.00581871
6.73214				0.00512911
6.73719				0.00294577
6.74224				0.00296185
6.74729				0.00294798
6.75234				0.00293411
6.75739				0.00284178
6.76244				0.00196987
6.76749				0.00109797
6.77254				0.00149432
6.77759				0.00162781
6.78264				0.00176129
6.78769				0.00295951
6.79274				0.00355338
6.79779				0.00382804
6.80284				0.00410269
6.8079				0.00497589
6.81295				0.0218787
6.818				0.0217438
6.82305				0.0216089
6.8281				0.0212265
6.83315				0.00577743
6.8382				0.00573464
6.84325				0.00569185
6.8483				0.00424255
6.85335				0.00068776
6.8584				-0.0014527
6.86345				0.00093052
6.8685				0.00147594
6.87355				0.00148604
6.8786				0.00085832
6.88365				0.00023059
6.8887				0.00058841
6.89375				0.00457276
6.8988				0.00578363
6.90385				0.00655794
6.9089				0.00692163
6.91395				0.00705666
6.919				0.00684395
6.92405				0.00663124
6.9291				0.00402848
6.93415				0.00231063
6.9392				0.00206419
6.94426				0.00181774
6.9493				0.00109781
6.95435				0.00066534
6.95941				0.00138985
6.96446				0.00371589
6.96951				0.00395986
6.97456				0.00391905
6.97961				0.00387823
6.98466				0.00460032
6.98971				0.00511397
6.99476				0.00518153
6.99981				0.00524909
7.00486				0.00609861
7.00991				0.00775761
7.01496				0.00766613
7.02001				0.00757465
7.02506				0.00733134
7.03011				0.00332332
7.03516				0.00105759
7.04021				0.0018333
7.04526				0.00342386
7.05031				0.00377313
7.05536				0.00871095
7.06041				0.0110964
7.06546				0.0134818
7.07051				0.024407
7.07556				0.0231158
7.08061				0.0218247
7.08566				0.0188875
7.09072				0.00456569
7.09577				0.00356854
7.10082				0.00214631
7.10587				0.00072408
7.11092				0.00531795
7.11597				0.0117612
7.12102				0.011261
7.12607				0.0107608
7.13112				0.00945529
7.13617				0.00682051
7.14122				0.00215357
7.14627				0.00104991
7.15132				0.00893225
7.15637				0.0126867
7.16142				0.013255
7.16647				0.0138234
7.17152				0.0181981
7.17657				0.0319743
7.18162				0.0383342
7.18667				0.0353317
7.19172				0.0323292
7.19677				0.00335087
7.20182				0.00208641
7.20687				0.00378679
7.21192				0.00373177
7.21697				0.00367674
7.22203				0.00325927
7.22708				0.00236697
7.23213				0.00118443
7.23718				0.00298939
7.24223				0.00856481
7.24728				0.0130183
7.25233				0.0177989
7.25738				0.0369509
7.26243				0.0513936
7.26748				0.058134
7.27253				0.0472433
7.27758				0.0363526
7.28263				0.0128648
7.28768				0.00380684
7.29273				0.00101709
7.29778				0.00140217
7.30283				0.00146851
7.30788				0.00148551
7.31293				0.00150251
7.31798				0.0016399
7.32303				0.00375676
7.32808				0.00403713
7.33313				0.00412611
7.33818				0.00399339
7.34323				0.00386068
7.34828				0.00439567
7.35333				0.00418312
7.35839				0.00397058
7.36343				0.00343744
7.36848				0.00540734
7.37354				0.0079317
7.37859				0.00913428
7.38364				0.00955308
7.38869				0.00650357
7.39374				0.00345405
7.39879				-0.0014584
7.40384				-0.0017558
7.40889				3.9551e-05
7.41394				0.00039014
7.41899				0.0004353
7.42404				0.00044714
7.42909				0.00045897
7.43414				0.0051664
7.43919				0.0323653
7.44424				0.0350608
7.44929				0.0313692
7.45434				0.0276775
7.45939				0.0192797
7.46444				0.00709437
7.46949				0.00339435
7.47454				0.00196172
7.47959				0.00235973
7.48464				0.002377
7.48969				0.00236697
7.49474				0.00235694
7.49979				0.0011339
7.50485				0.00177299
7.5099				0.00203335
7.51495				0.00229372
7.52				0.00255156
7.52505				0.00251543
7.5301				0.0024793
7.53515				0.00233886
7.5402				-0.0005871
7.54525				0.00049179
7.5503				0.00152571
7.55535				0.00255963
7.5604				0.00476091
7.56545				0.00477302
7.5705				0.00465734
7.57555				0.00454167
7.5806				0.00394039
7.58565				0.00314906
7.5907				0.00235774
7.59575				0.0015803
7.6008				0.00311979
7.60585				0.00620306
7.6109				0.011405
7.61595				0.0120135
7.621				0.0118699
7.62605				0.0117263
7.6311				0.00990945
7.63615				0.0131576
7.64121				0.0145275
7.64626				0.0132334
7.65131				0.0119393
7.65636				0.00307784
7.66141				0.00285423
7.66646				0.00278158
7.67151				0.00270893
7.67656				0.00254598
7.68161				-0.0001997
7.68666				0.00018599
7.69171				0.00057167
7.69676				0.00191275
7.70181				0.0021771
7.70686				0.00229891
7.71191				0.00242072
7.71696				0.0043549
7.72201				0.00431727
7.72706				0.00427963
7.73211				0.00378477
7.73716				0.00276652
7.74221				0.00271271
7.74726				0.0026589
7.75231				0.00250829
7.75736				0.00183077
7.76241				0.00288727
7.76746				0.00362781
7.77252				0.00436836
7.77757				0.00484825
7.78262				0.00505797
7.78767				0.00491939
7.79272				0.00478082
7.79777				0.00344886
7.80282				0.00375558
7.80787				0.00380592
7.81292				0.00385626
7.81797				0.00624657
7.82302				0.00743543
7.82807				0.00760928
7.83312				0.00767987
7.83817				0.00749232
7.84322				0.00730476
7.84827				0.00637117
7.85332				0.00496782
7.85837				0.00431829
7.86342				0.00411095
7.86847				0.00390361
7.87352				0.00291189
7.87857				0.00087704
7.88362				0.00054018
7.88867				0.00221372
7.89372				0.00528319
7.89877				0.00526658
7.90382				0.00524998
7.90888				0.00520172
7.91392				0.00419478
7.91897				0.00343752
7.92403				0.00486968
7.92908				0.00551747
7.93413				0.00563019
7.93918				0.0057429
7.94423				0.00619396
7.94928				0.00678454
7.95433				0.00706706
7.95938				0.00705314
7.96443				0.00703921
7.96948				0.00689949
7.97453				0.00526005
7.97958				0.00405912
7.98463				0.00414471
7.98968				0.00413316
7.99473				0.00412162
7.99978				0.00407049
8.00483				0.00596745
8.00988				0.00746049
8.01493				0.00747235
8.01998				0.00680506
8.02503				0.00613777
8.03008				0.00480288
8.03513				0.00605133
8.04018				0.00664356
8.04523				0.00674192
8.05029				0.00632129
8.05533				0.00590066
8.06039				0.00503467
8.06544				0.0118452
8.07049				0.0121456
8.07554				0.0111802
8.08059				0.0102147
8.08564				0.00559906
8.09069				0.00154246
8.09574				-0.0004912
8.10079				8.528e-05
8.10584				0.00219553
8.11089				0.00305366
8.11594				0.00334334
8.12099				0.00368558
8.12604				0.0038362
8.13109				0.00383182
8.13614				0.00382743
8.14119				0.00379581
8.14624				0.00373393
8.15129				0.00501791
8.15634				0.00590071
8.16139				0.0067835
8.16644				0.00696085
8.17149				0.00696871
8.17654				0.00674089
8.18159				0.00651307
8.18665				0.00555486
8.19169				0.00802953
8.19675				0.00804013
8.2018				0.00803088
8.20685				0.00802163
8.2119				0.00522833
8.21695				0.00109805
8.222				0.00086486
8.22705				0.00425157
8.2321				0.0080905
8.23715				0.00808141
8.2422				0.00807233
8.24725				0.00803343
8.2523				0.00699337
8.25735				0.00528514
8.2624				0.00561076
8.26745				0.00593638
8.2725				0.0064457
8.27755				0.00644657
8.2826				0.00642292
8.28765				0.00639928
8.2927				0.0149833
8.29775				0.0240556
8.3028				0.0242687
8.30785				0.0241945
8.3129				0.0241204
8.31795				0.0227785
8.32301				0.0214367
8.32806				0.0168245
8.33311				0.00694431
8.33816				0.00551647
8.34321				0.00762539
8.34826				0.00848917
8.35331				0.00890933
8.35836				0.00891871
8.36341				0.00746596
8.36846				0.00601321
8.37351				0.00573735
8.37856				0.00546149
8.38361				0.00474649
8.38866				0.00366886
8.39371				0.00363239
8.39876				0.00255243
8.40381				0.00403118
8.40886				0.00556221
8.41391				0.00681684
8.41896				0.00743034
8.42401				0.00804384
8.42906				0.00869497
8.43411				0.0122874
8.43916				0.0156226
8.44421				0.0158328
8.44927				0.0159297
8.45431				0.0158996
8.45937				0.0158696
8.46442				0.0079926
8.46946				0.00667133
8.47452				0.00620912
8.47957				0.0104645
8.48462				0.0110294
8.48967				0.0112468
8.49472				0.0112025
8.49977				0.0111582
8.50482				0.0105318
8.50987				0.00928201
8.51492				0.00641499
8.51997				0.00450178
8.52502				0.00487126
8.53007				0.00782101
8.53512				0.00788433
8.54017				0.00791385
8.54522				0.00794337
8.55027				0.00797563
8.55532				0.00798532
8.56037				0.00728262
8.56542				0.00657992
8.57047				0.0064681
8.57552				0.00629212
8.58057				0.00611613
8.58562				0.00474474
8.59067				0.00547081
8.59572				0.0113276
8.60078				0.0113743
8.60582				0.0113932
8.61088				0.0113946
8.61593				0.0113519
8.62098				0.0113093
8.62603				0.00910915
8.63108				0.0110219
8.63613				0.0194949
8.64118				0.0193138
8.64623				0.0191327
8.65128				0.0180289
8.65633				0.0100771
8.66138				0.0105279
8.66643				0.010567
8.67148				0.0105687
8.67653				0.010355
8.68158				0.0101414
8.68663				0.00922373
8.69168				0.00689175
8.69673				0.00528185
8.70178				0.00412367
8.70683				0.00492884
8.71188				0.00853488
8.71693				0.00897853
8.72198				0.00942218
8.72704				0.00944362
8.73208				0.00946507
8.73714				0.0099842
8.74219				0.0130646
8.74723				0.0156308
8.75229				0.0264429
8.75734				0.037035
8.76239				0.0421399
8.76744				0.0368083
8.77249				0.0314767
8.77754				0.018765
8.78259				0.0088574
8.78764				0.00754697
8.79269				0.00696393
8.79774				0.00638089
8.80279				0.00498271
8.80784				0.00549246
8.81289				0.00551109
8.81794				0.00552972
8.82299				0.00647615
8.82804				0.00660112
8.83309				0.00672608
8.83814				0.00751768
8.84319				0.00765172
8.84824				0.00766832
8.85329				0.00768491
8.85834				0.00898961
8.86339				0.0094031
8.86844				0.00950871
8.8735				0.00961432
8.87855				0.011006
8.88359				0.0109399
8.88865				0.0108738
8.8937				0.0106759
8.89875				0.0101244
8.9038				0.00957298
8.90885				0.00782951
8.9139				0.00652401
8.91895				0.0107192
8.924				0.0161803
8.92905				0.0166691
8.9341				0.0162344
8.93915				0.0157997
8.9442				0.0121926
8.94925				0.0129277
8.9543				0.0125706
8.95935				0.0122136
8.9644				0.0114489
8.96945				0.0086471
8.9745				0.00821932
8.97955				0.00733303
8.9846				0.00800085
8.98965				0.00820656
8.9947				0.00826596
8.99975				0.00832537
9.0048				0.00840863
9.00985				0.00824237
9.01491				0.00807611
9.01996				0.0072397
9.02501				0.00718164
9.03006				0.00887046
9.03511				0.00906585
9.04016				0.00898023
9.04521				0.00889462
9.05026				0.00867543
9.05531				0.00821652
9.06036				0.00729188
9.06541				0.00754851
9.07046				0.00766976
9.07551				0.0077077
9.08056				0.00774565
[truncated: 16,269 more rows]

## Sheet: Fig1b
volume (mL)	UV	dRI	Ls	Mw
-0.951153	0.116109
-0.942735	0.105214
-0.934318	0.12036
-0.925901	0.122461
-0.917483	0.124561
-0.909066	0.141548
-0.900649	0.137354
-0.892232	0.133161
-0.883814	0.121746
-0.875397	0.104844
-0.86698	0.113237
-0.858563	0.113517
-0.850145	0.107958
-0.841728	0.102398
-0.833311	0.0914103
-0.824893	0.0859444
-0.816476	0.0939824
-0.808059	0.0979474
-0.799642	0.0986393
-0.791224	0.0986793
-0.782807	0.0971684
-0.77439	0.0956574
-0.765972	0.0709014
-0.757555	0.0746481
-0.749138	0.0864136
-0.740721	0.0894459
-0.732303	0.099712
-0.723886	0.101563
-0.715469	0.0855092
-0.707052	0.069455
-0.698634	0.0727218
-0.690217	0.0849666
-0.6818	0.0902031
-0.673382	0.0863607
-0.664965	0.0825183
-0.656548	0.0770859
-0.648131	0.0931848
-0.639713	0.088567
-0.631296	0.083949
-0.622879	0.0740713
-0.614461	0.0510032
-0.606044	0.0447911
-0.597627	0.0613569
-0.58921	0.062371
-0.580792	0.059949
-0.572375	0.057527
-0.563958	0.0565243
-0.55554	0.0673461
-0.547123	0.0812142
-0.538706	0.0768643
-0.530289	0.0725144
-0.521871	0.061038
-0.513454	0.0601454
-0.505037	0.0503169
-0.496619	0.0423067
-0.488202	0.0416345
-0.479785	0.0451131
-0.471368	0.0436696
-0.46295	0.0422261
-0.454533	0.035305
-0.446116	0.0358643
-0.437698	0.0436614
-0.429281	0.0459145
-0.420864	0.0437506
-0.412447	0.0415867
-0.404029	0.0343032
-0.395612	0.0369786
-0.387195	0.0364403
-0.378778	0.035902
-0.37036	0.0338958
-0.361943	0.0445452
-0.353526	0.0505587
-0.345108	0.0565723
-0.336691	0.0504452
-0.328274	0.0443181
-0.319857	0.0310237
-0.311439	0.0247693
-0.303022	0.0259087
-0.294605	0.0277773
-0.286187	0.028667
-0.27777	0.0295566
-0.269353	0.0501558
-0.260936	0.0496628
-0.252518	0.0491697
-0.244101	0.0442408
-0.235684	0.0360921
-0.227267	0.0353918
-0.218849	0.0346915
-0.210432	0.0272812
-0.202015	0.0264343
-0.193597	0.0374115
-0.18518	0.0404114
-0.176763	0.0434113
-0.168346	0.0422774
-0.159928	0.0411436
-0.151511	0.0376791
-0.143094	0.0304339
-0.134677	0.0287274
-0.126259	0.0405633
-0.117842	0.0375683
-0.109425	0.0345734
-0.101007	0.0275295
-0.0925901	0.0264288
-0.0841728	0.0171893
-0.0757555	0.0117733
-0.0673382	0.0162121
-0.0589209	0.0314524
-0.0505037	0.0376486
-0.0420864	0.035826
-0.0336691	0.0340033
-0.0252518	0.0173286
-0.0168345	0.0106643
-0.0084173	0.00722185
1.4321e-08	0.00951902
0.00841729	0.0257275
0.0168346	0.0283324
0.0252518	0.0261208
0.0336691	0.0239093
0.0420864	0.0233699
0.0505037	0.0226292
0.058921	0.0218886
0.0673383	0.0122968
0.0757555	0.0166455
0.0841728	0.0179424
0.0925901	0.0169113
0.101007	0.0158802
0.109425	0.0272946
0.117842	0.0322899
0.126259	0.0325828
0.134677	0.0319051
0.143094	0.0312274
0.151511	0.0283828
0.159928	0.0213965
0.168346	0.0179178
0.176763	0.00673547
0.18518	0.0049302
0.193597	0.00824224
0.202015	0.00954458
0.210432	0.0108469
0.218849	0.0159107
0.227267	0.0169193
0.235684	0.0136886
0.244101	0.0104579
0.252518	0.0094342
0.260936	0.00841053
0.269353	0.00048438
0.27777	0.001937
0.286187	0.00578141
0.294605	0.00460175
0.303022	0.00342209
0.311439	5.9934e-05
0.319857	0.00179255
0.328274	0.00187938
0.336691	-0.0009659
0.345108	-0.0038112
0.353526	-0.0056947
0.361943	0.0006366
0.37036	-0.0003032
0.378778	-0.001243
0.387195	0.00223065
0.395612	0.00584884
0.404029	0.00625453
0.412447	0.00666022
0.420864	0.0088744
0.429281	0.00921267
0.437698	0.0037541
0.446116	-0.0017045
0.454533	0.00486377
0.46295	0.00612316
0.471368	0.00628337
0.479785	0.005894
0.488202	0.00550463
0.496619	0.00252957
0.505037	0.00061534
0.513454	0.00174659
0.521871	0.00255904
0.530289	0.00283033
0.538706	0.00310163
0.547123	0.00218896
0.55554	0.00127628
0.563958	-0.0013118
0.572375	-0.0017652
0.580792	0.00131319
0.58921	0.00798114
0.597627	0.0108502
0.606044	0.0137193
0.614461	0.0112067
0.622879	0.00869406
0.631296	0.0023412
0.639713	0.0011545
0.648131	-0.0025501
0.656548	-0.00157
0.664965	-0.0016342
0.673382	-0.0016983
0.6818	-0.0044536
0.690217	0.00024289
0.698634	0.00084665
0.707052	-0.0003997
0.715469	-0.0016461
0.723886	-0.0047426
0.732303	-0.0045252
0.740721	0.00095648
0.749138	0.00342304
0.757555	0.00343571
0.765972	0.00222144
0.77439	0.00100717
0.782807	-0.00113
0.791224	-0.0032672
0.799642	-0.0052648
0.808059	0.00511031
0.816476	0.00999484
0.824893	0.00963459
0.833311	0.00927433
0.841728	-0.0032105
0.850145	-0.001341
0.858563	-0.0014493
0.86698	-0.0015577
0.875397	-0.0022923
0.883814	-0.0034167
0.892232	-0.0045412
0.900649	0.00285704
0.909066	0.00381572
0.917483	0.00477441
0.925901	0.0124212
0.934318	0.0195043
0.942735	0.0228537
0.951153	0.02149
0.95957	0.0201263
0.967987	0.00878558
0.976404	-0.0049153
0.984822	-0.0059429
0.993239	-0.0022456
1.00166	-0.0010392
1.01007	-0.0017109
1.01849	-0.0023825
1.02691	-0.0011569
1.03533	6.8676e-05
1.04374	0.0013303
1.05216	0.0113363
1.06058	0.0147904
1.06899	0.0064531
1.07741	-0.0018842
1.08583	0.00836112
1.09425	0.0136941
1.10266	0.0149528
1.11108	0.0141743
1.1195	0.0133958
1.12792	-0.0025935
1.13633	-0.008941
1.14475	-0.0085315
1.15317	-0.005741
1.16159	-0.0062353
1.17	-0.0067296
1.17842	-0.0090322
1.18684	-0.010735
1.19525	-0.0083538
1.20367	-0.0048177
1.21209	0.00262748
1.2205	0.00473496
1.22892	0.00050071
1.23734	-0.0037335
1.24576	-0.0063441
1.25418	-0.0024362
1.26259	0.00165528
1.27101	0.00213974
1.27943	0.000655
1.28784	-0.0008297
1.29626	-0.0042837
1.30468	-0.0089504
1.3131	-0.0054073
1.32151	-0.0050057
1.32993	-0.0046041
1.33835	-0.0023218
1.34676	-0.0050468
1.35518	-0.0077718
1.3636	-0.0068344
1.37202	-0.0063197
1.38043	-0.0058051
1.38885	0.00136923
1.39727	0.00280639
1.40569	0.00467736
1.4141	0.00386752
1.42252	0.00305768
1.43094	0.00059066
1.43935	-0.0074688
1.44777	-0.0058722
1.45619	0.00896199
1.46461	0.00783869
1.47302	0.0067154
1.48144	0.00066891
1.48986	-0.0026292
1.49828	-0.0027292
1.50669	-0.0028292
1.51511	-0.0031761
1.52353	-0.0001797
1.53194	-0.0005564
1.54036	-0.0009331
1.54878	-0.0038497
1.5572	-0.008674
1.56561	-0.0017438
1.57403	0.00065004
1.58245	-8.922e-05
1.59087	-0.0008285
1.59928	-0.0023017
1.6077	-0.003775
1.61612	-0.0069848
1.62454	-0.0048818
1.63295	-0.0054781
1.64137	-0.0060743
1.64979	-0.0095886
1.6582	-0.0112224
1.66662	-0.0108192
1.67504	-0.0104159
1.68346	-0.0099902
1.69187	-0.0103214
1.70029	-0.0106526
1.70871	-0.013571
1.71713	-0.0123857
1.72554	-0.0040872
1.73396	-0.0068111
1.74238	-0.009535
1.75079	-0.0151744
1.75921	-0.0136942
1.76763	-0.0103269
1.77605	-0.0089852
1.78446	-0.0086564
1.79288	-0.0092007
1.8013	-0.0097451
1.80971	-0.0060218
1.81813	-0.0037979
1.82655	-0.0054708
1.83497	-0.0071437
1.84338	-0.0097431
1.8518	-0.0123425
1.86022	-0.0148025
1.86864	-0.010463
1.87705	-0.0088186
1.88547	-0.0091157
1.89389	-0.0094128
1.9023	-0.013908
1.91072	-0.0131022
1.91914	-0.0112683
1.92756	-0.0094344
1.93597	-0.0094021
1.94439	0.0141092
1.95281	0.0124016
1.96123	0.010694
1.96964	0.00555536
1.97806	-0.0107838
1.98648	-0.0132623
1.9949	-0.0119311
2.00331	-0.0109243
2.01173	-0.010203
2.02015	-0.0095788
2.02856	-0.0087755
2.03698	-0.0070203
2.0454	-0.0062071
2.05382	-0.0053939
2.06223	-0.0064819
2.07065	-0.0075699
2.07907	-0.0100787
2.08749	-0.0122942
2.0959	-0.0077952
2.10432	-0.0061926
2.11274	-0.00459
2.12115	-0.0053926
2.12957	-0.0061953
2.13799	-0.0083991
2.14641	-0.00867
2.15482	-0.0089409
2.16324	-0.0157412
2.17166	-0.0124028
2.18007	-0.0118195
2.18849	-0.0112361
2.19691	-0.0085289
2.20533	-0.0078296
2.21374	-0.0075137
2.22216	-0.0075357
2.23058	-0.0075577
2.239	-0.0073265
2.24741	-0.0081362
2.25583	-0.0089459
2.26425	-0.0091601
2.27267	-0.0093744
2.28108	-0.0099696
2.2895	-0.0105647
2.29792	-0.0148059
2.30633	-0.0167504
2.31475	-0.014874
2.32317	-0.0072541
2.33159	-0.0054936
2.34	-0.0037331
2.34842	-0.0033787
2.35684	-0.0033162
2.36526	-0.0047065
2.37367	-0.0060969
2.38209	-0.0105903
2.39051	-0.0164278
2.39893	-0.0126044
2.40734	-0.0131552
2.41576	-0.0137059
2.42418	-0.0169559
2.43259	-0.017981
2.44101	-0.0120829
2.44943	-0.0125959
2.45785	-0.0131089
2.46626	-0.0155713
2.47468	-0.0133956
2.4831	-0.0150688
2.49152	-0.016742
2.49993	-0.0165612
2.50835	-0.0127495
2.51677	-0.0110675
2.52518	-0.0093856
2.5336	-0.0100962
2.54202	-0.0108069
2.55044	-0.0130118
2.55885	-0.0148374
2.56727	-0.0120254
2.57569	-0.0105214
2.58411	-0.0099965
2.59252	-0.010927
2.60094	-0.0118576
2.60936	-0.0122726
2.61777	-0.0128506
2.62619	-0.0116633
2.63461	-0.0111099
2.64303	-0.0132668
2.65144	-0.0154238
2.65986	-0.0134309
2.66828	-0.0128342
2.6767	-0.014578
2.68511	-0.0163218
2.69353	-0.0155516
2.70195	-0.0154517
2.71036	-0.0153519
2.71878	-0.0150859
2.7272	-0.0152172
2.73562	-0.0153485
2.74403	-0.0177946
2.75245	-0.0181356
2.76087	-0.0177473
2.76928	-0.015947
2.7777	-0.0127279
2.78612	-0.0112983
2.79454	-0.0111949
2.80295	-0.0121715
2.81137	-0.0131482
2.81979	-0.0148728
2.82821	-0.0109836
2.83662	-0.0111111
2.84504	-0.0112387
2.85346	-0.0121514
2.86187	-0.0180028
2.87029	-0.0188914
2.87871	-0.01448
2.88713	-0.0133546
2.89554	-0.0128359
2.90396	-0.0126207
2.91238	-0.0146431
2.9208	-0.0166656
2.92921	-0.0171436
2.93763	-0.0170286
2.94605	-0.0152428
2.95446	-0.0147751
2.96288	-0.0145943
2.9713	-0.0144135
2.97972	-0.0139664
2.98813	-0.0135192
2.99655	-0.0115012
3.00497	-0.010542
3.01339	-0.0095828
3.0218	-0.0075058
3.03022	-0.0073565
3.03864	-0.009556
3.04705	-0.0117555
3.05547	-0.0174305
3.06389	-0.0201256
3.07231	-0.019855
3.08072	-0.0187392
3.08914	-0.0163412
3.09756	-0.0151603
3.10598	-0.0143842
3.11439	-0.0140207
3.12281	-0.0136571
3.13123	-0.0127188
3.13964	-0.0136831
3.14806	-0.0146474
3.15648	-0.0103828
3.1649	-0.0093342
3.17331	-0.0093105
3.18173	-0.0110351
3.19015	-0.0127596
3.19857	-0.0162325
3.20698	-0.0191853
3.2154	-0.0208713
3.22382	-0.0212568
3.23224	-0.0180386
3.24065	-0.0178723
3.24907	-0.0188961
3.25749	-0.0199199
3.2659	-0.0195495
3.27432	-0.0198678
3.28274	-0.0201861
3.29116	-0.0218678
3.29957	-0.0163105
3.30799	-0.0146273
3.31641	-0.0129442
3.32483	-0.0122247
3.33324	-0.0106865
3.34166	-0.0123593
3.35008	-0.0140322
3.3585	-0.0189162
3.36691	-0.008366
3.37533	-0.0006797
3.38375	-0.0003302
3.39216	-0.003649
3.40058	-0.0069678
3.409	-0.0170873
3.41742	-0.016523
3.42583	-0.0162964
3.43425	-0.0162252
3.44267	-0.0162304
3.45108	-0.0162356
3.4595	-0.0173953
3.46792	-0.018555
3.47634	-0.0214003
3.48475	-0.0228676
3.49317	-0.0243654
3.50159	-0.0230053
3.51001	-0.0197767
3.51842	-0.0165581
3.52684	-0.0023473
3.53526	-0.001912
3.54367	-0.0023956
3.55209	-0.0028791
3.56051	-0.0116645
3.56893	-0.0125729
3.57734	-0.0143495
3.58576	-0.0171621
3.59418	-0.0174791
3.6026	-0.0177961
3.61101	-0.0212412
3.61943	-0.0211352
3.62785	-0.0189829
3.63626	-0.0180556
3.64468	-0.0171284
3.6531	-0.0144434
3.66152	-0.0150437
3.66993	-0.0156441
3.67835	-0.0206742
3.68677	-0.0187832
3.69519	-0.0192119
3.7036	-0.0196406
3.71202	-0.0209804
3.72044	-0.0231704
3.72885	-0.0188962
3.73727	-0.0100333
3.74569	-0.0071789
3.75411	-0.0072106
3.76252	-0.0072422
3.77094	-0.0145037
3.77936	-0.0140622
3.78778	-0.0147481
3.79619	-0.015434
3.80461	-0.0179773
3.81303	-0.013872
3.82145	-0.0138262
3.82986	-0.0137804
3.83828	-0.0133764
3.8467	-0.0136783
3.85511	-0.0139801
3.86353	-0.0149879
3.87195	-0.0192559
3.88037	-0.0190046
3.88878	-0.0189071
3.8972	-0.0188097
3.90562	-0.0144885
3.91404	-0.0130644
3.92245	-0.0147769
3.93087	-0.0164895
3.93929	-0.0090868
3.9477	-0.0104559
3.95612	-0.011825
3.96454	-0.0147152
3.97296	-0.0166709
3.98137	-0.0203523
3.98979	-0.0201109
3.99821	-0.0197355
4.00662	-0.0199702
4.01504	-0.020205
4.02346	-0.0206909
4.03188	-0.0174475
4.04029	-0.0173773
4.04871	-0.017307
4.05713	-0.0167474
4.06555	-0.0166107
4.07396	-0.0164739
4.08238	-0.0125288
4.0908	-0.0119378
4.09922	-0.0160705
4.10763	-0.0202033
4.11605	-0.0185511
4.12447	-0.0185262
4.13288	-0.0191547
4.1413	-0.0197832
4.14972	-0.0142414
4.15814	-0.0126367
4.16655	-0.0148305
4.17497	-0.0170243
4.18339	-0.0196146
4.1918	-0.0195027
4.20022	-0.0198779
4.20864	-0.020253
4.21706	-0.0195898
4.22547	-0.0190348
4.23389	-0.018827
4.24231	-0.0191799
4.25073	-0.0195328
4.25914	-0.0204465
4.26756	-0.0233657
4.27598	-0.0189601
4.28439	-0.0184868
4.29281	-0.0185459
4.30123	-0.0186051
4.30965	-0.0201211
4.31806	-0.0221892
4.32648	-0.0214109
4.3349	-0.0202035
4.34332	-0.0196139
4.35173	-0.0190242
4.36015	-0.0183614
4.36857	-0.0188769
4.37699	-0.0193924
4.3854	-0.0220359
4.39382	-0.0191856
4.40224	-0.0179596
4.41066	-0.0192415
4.41907	-0.0205234
4.42749	-0.0210006
4.43591	-0.0214779
4.44432	-0.0206158
4.45274	-0.0170811
4.46116	-0.0169864
4.46957	-0.0185325
4.47799	-0.0200785
4.48641	-0.0196657
4.49483	-0.019947
4.50324	-0.0202282
4.51166	-0.0221272
4.52008	-0.0199914
4.5285	-0.0175062
4.53691	-0.0169743
4.54533	-0.0140362
4.55375	-0.0140103
4.56217	-0.0140248
4.57058	-0.0140392
4.579	-0.0194442
4.58742	-0.0190753
4.59584	-0.0190935
4.60425	-0.0191118
4.61267	-0.0204773
4.62109	-0.0167783
4.6295	-0.0151436
4.63792	-0.0164285
4.64634	-0.0177134
4.65476	-0.0178242
4.66317	-0.0179349
4.67159	-0.0196036
4.68001	-0.0212723
4.68842	-0.0197031
4.69684	-0.0154168
4.70526	-0.0152427
4.71368	-0.0150686
4.72209	-0.0146046
4.73051	-0.0176914
4.73893	-0.0207783
4.74735	-0.0213436
4.75576	-0.0189863
4.76418	-0.008727
4.7726	-0.0084907
4.78102	-0.0118372
4.78943	-0.0151838
4.79785	-0.0207313
4.80627	-0.0192435
4.81468	-0.0187449
4.8231	-0.0186648
4.83152	-0.0185848
4.83994	-0.0167675
4.84835	-0.0171735
4.85677	-0.0175795
4.86519	-0.0208425
4.87361	-0.0207202
4.88202	-0.0192592
4.89044	-0.0192329
4.89886	-0.0177891
4.90727	-0.0185645
4.91569	-0.0193399
4.92411	-0.0218874
4.93253	-0.0236302
4.94094	-0.0213878
4.94936	-0.0201773
4.95778	-0.0189669
4.96619	-0.0150359
4.97461	-0.015603
4.98303	-0.0161702
4.99145	-0.0178433
4.99986	-0.0178679
5.00828	-0.0205432
5.0167	-0.0174736
5.02512	-0.0161882
5.03353	-0.017307
5.04195	-0.0184257
5.05037	-0.0189362
5.05879	-0.0194468
5.0672	-0.0206303
5.07562	-0.0221343
5.08404	-0.0134003
5.09245	-0.0139869
5.10087	-0.0145735
5.10929	-0.0171009
5.11771	-0.0182092
5.12612	-0.0193175
5.13454	-0.0177009
5.14296	-0.0167617
5.15137	-0.016364
5.15979	-0.0166394
5.16821	-0.0169149
5.17663	-0.0079425
5.18504	-0.0051647
5.19346	-0.0074321
5.20188	-0.0096994
5.2103	-0.0192949
5.21871	-0.0139109
5.22713	-0.0112053
5.23555	-0.0084997
5.24397	-0.0005305
5.25238	-0.0010966
5.2608	-0.0016627
5.26922	-0.0131631
5.27763	-0.019245
5.28605	-0.0156128
5.29447	-0.0110725
5.30289	-0.0103867
5.3113	-0.0128116
5.31972	-0.0152365
5.32814	-0.0123817
5.33655	-0.01205
5.34497	-0.0120252
5.35339	-0.0122879
5.36181	-0.0125506
5.37022	-0.0147804
5.37864	-0.0170103
5.38706	-0.0168223
5.39548	-0.0098274
5.40389	-0.0099848
5.41231	-0.0101422
5.42073	-0.0116323
5.42915	-0.0101412
5.43756	-0.0118922
5.44598	-0.0136433
5.4544	-0.0184468
5.46281	-0.0191842
5.47123	-0.0211027
5.47965	-0.0201017
5.48807	-0.0189213
5.49648	-0.0187921
5.5049	-0.0191886
5.51332	-0.0195851
5.52173	-0.0199444
5.53015	-0.0183764
5.53857	-0.0178929
5.54699	-0.0178924
5.55541	-0.017892
5.56382	-0.0171545
5.57224	-0.0166627
5.58066	-0.016171
5.58907	-0.016125
5.59749	-0.0095668
5.60591	-0.0085865
5.61433	-0.0089458
5.62274	-0.0093051
5.63116	-0.0110039
5.63958	-0.0137811
5.64799	-0.0130589
5.65641	-0.0128741
5.66483	-0.015956
5.67325	-0.0190379
5.68166	-0.019814
5.69008	-0.0193586
5.6985	-0.0174609
5.70692	-0.0174038
5.71533	-0.0173468
5.72375	-0.017226
5.73217	-0.0171051
5.74058	-0.0122986
5.749	-0.0096076
5.75742	-0.0077139
5.76584	-0.0095102
5.77425	-0.0113065
5.78267	-0.0133721
5.79109	-0.0113824
5.79951	-0.010756
5.80792	-0.0124594
5.81634	-0.0141627
5.82476	-0.0161441
5.83317	-0.0156835
5.84159	-0.0156452
5.85001	-0.015607
5.85843	-0.0151985
5.86684	-0.0136464
5.87526	-0.0100178
5.88368	-0.009811
5.8921	-0.0074141
5.90051	-0.0087474
5.90893	-0.0100806
5.91735	-0.015174
5.92577	-0.0148913
5.93418	-0.0143639
5.9426	-0.0138365
5.95102	-0.0128288
5.95943	-0.011842
5.96785	-0.0108551
5.97627	-0.009841
5.98469	-0.0082234
5.9931	-0.008697
6.00152	-0.0091707
6.00994	-0.0060855
6.01835	-0.0050638
6.02677	-0.0042022
6.03519	-0.0044328
6.04361	-0.0046634
6.05202	-0.0143168
6.06044	-0.0161107
6.06886	-0.0167445
6.07728	-0.014251
6.08569	-0.0120045
6.09411	-0.0115447
6.10253	-0.0110848
6.11095	-0.0099106
6.11936	-0.0096194
6.12778	-0.0111446
6.1362	-0.0126697
6.14461	-0.0147436
6.15303	-0.0147986
6.16145	-0.0154111
6.16987	-0.0158463
6.17828	-0.0129144
6.1867	-0.0109163
6.19512	-0.0104621
6.20353	-0.0117482
6.21195	-0.0130344
6.22037	-0.0145244
6.22879	-0.0132709
6.2372	-0.0118228
6.24562	-0.0118983
6.25404	-0.0119738
6.26246	-0.0155371
6.27087	-0.0153756
6.27929	-0.01306
6.28771	-0.0122225
6.29612	-0.011385
6.30454	-0.0117065
6.31296	-0.0120281
6.32138	-0.0131056
6.32979	-0.0133128
6.33821	-0.0135199
6.34663	-0.0139667
6.35505	-0.0098161
6.36346	-0.0098112
6.37188	-0.0098063
6.3803	-0.0125474
6.38872	-0.0123004
6.39713	7.4457e-07
6.40555	0.00590438
6.41397	0.00646508
6.42238	0.00556949
6.4308	0.0046739
6.43922	-0.0047328
6.44764	-0.0101067
6.45605	-0.0096626
6.46447	-0.0105946
6.47289	-0.0115267
6.4813	-0.0135567
6.48972	-0.0127248
6.49814	-0.0123659
6.50656	-0.012007
6.51497	-0.0096217
6.52339	-0.0093183
6.53181	-0.009015
6.54023	-0.0089353
6.54864	-0.0077605
6.55706	-0.0068839
6.56548	-0.0067848
6.5739	-0.0066858
6.58231	-0.0053315
6.59073	-0.0052814
6.59915	-0.0052312
6.60756	-0.0027383
6.61598	-0.0035466
6.6244	-0.004355
6.63282	-0.0064402
6.64123	-0.0065691
6.64965	-0.0090908
6.65807	-0.0063208
6.66648	-0.0062125
6.6749	-0.0070027
6.68332	-0.0077928
6.69174	-0.0086614
6.70015	-0.0095299
6.70857	-0.0093464
6.71699	-0.0045303
6.72541	-0.0042008
6.73382	-0.0052951
6.74224	-0.0063894
6.75066	-0.0051278
6.75908	-0.0061183
6.76749	-0.0071088
6.77591	-0.0050964
6.78433	0.00177024
6.79275	0.00400585
6.80116	0.00421584
6.80958	0.00119781
6.818	-0.0018202
6.82641	-0.0055611
6.83483	-0.005432
6.84325	-0.005303
6.85166	-0.0052499
6.86008	-0.0048477
6.8685	-0.0049695
6.87692	-0.0050913
6.88533	-0.0031687
6.89375	-0.0002795
6.90217	0.00090783
6.91059	-0.0013125
6.919	-0.0035329
6.92742	-0.0076489
6.93584	-0.0077006
6.94426	-0.0042145
6.95267	-0.0041417
6.96109	-0.0032089
6.96951	-0.0029812
6.97792	0.00086271
6.98634	0.00581154
6.99476	0.00654008
7.00318	0.00508748
7.01159	0.00363489
7.02001	1.1693e-06
7.02843	0.00302335
7.03685	0.00451168
7.04526	0.00315545
7.05368	0.00179922
7.0621	-0.0011434
7.07052	-0.0009006
7.07893	-0.0012994
7.08735	-0.0016982
7.09577	0.00512508
7.10418	0.00930865
7.1126	0.00933987
7.12102	0.00895899
7.12944	0.00857811
7.13785	0.00778513
7.14627	0.00193377
7.15469	0.00274224
7.1631	0.00292956
7.17152	0.00244222
7.17994	0.00195488
7.18836	0.00343544
7.19677	0.00732717
7.20519	0.00663668
7.21361	0.00594619
7.22203	0.00375702
7.23044	0.00287116
7.23886	0.00384769
7.24728	0.00482423
7.2557	0.00468677
7.26411	0.00454931
7.27253	0.00352589
7.28095	0.00282088
7.28936	0.00462637
7.29778	0.00662597
7.3062	0.00631535
7.31462	0.00600473
7.32303	0.00508071
7.33145	0.00471311
7.33987	0.00434551
7.34828	0.00409262
7.3567	0.00231459
7.36512	0.00327381
7.37354	0.00431838
7.38195	0.00470788
7.39037	0.00509739
7.39879	0.00461764
7.40721	0.00413789
7.41562	0.00120336
7.42404	-0.0004742
7.43246	0.00973607
7.44088	0.0107376
7.44929	0.00797931
7.45771	0.00522103
7.46613	-0.0017709
7.47454	-0.0024415
7.48296	-0.0003573
7.49138	0.00045203
7.4998	0.00075746
7.50821	0.0010629
7.51663	0.0048669
7.52505	0.00681503
7.53346	0.00710639
7.54188	0.00675409
7.5503	0.00640179
7.55872	0.00175742
7.56713	-0.0016611
7.57555	0.00172848
7.58397	0.00199568
7.59239	0.00226289
7.6008	0.00115215
7.60922	4.1413e-05
7.61764	-0.0023434
7.62606	-0.0027046
7.63447	-0.0030657
7.64289	-0.0023322
7.65131	0.00640368
7.65972	0.0105934
7.66814	0.00556521
7.67656	0.00053699
7.68498	-0.000325
7.69339	-0.001187
7.70181	-0.0019894
7.71023	-0.0013565
7.71865	-0.0016351
7.72706	-0.0019137
7.73548	-0.0007749
7.7439	0.00021099
7.75232	-0.0008769
7.76073	-0.0019649
7.76915	0.00116366
7.77757	0.00100821
7.78598	0.00085277
7.7944	-0.0002159
7.80282	0.00226836
7.81123	0.00206822
7.81965	0.00186808
7.82807	-0.0004544
7.83649	0.00337555
7.8449	0.00453792
7.85332	0.0023515
7.86174	0.00016508
7.87016	-0.0001354
7.87857	-0.0001488
7.88699	-0.0001621
7.89541	-0.0030141
7.90383	-0.0025779
7.91224	-0.0006277
7.92066	0.00143016
7.92908	0.00127744
7.9375	0.00112471
7.94591	-0.0035669
7.95433	-0.0044633
7.96275	-0.0034493
7.97116	0.00476763
7.97958	0.00802605
7.988	0.00820633
7.99642	0.00684753
8.00483	0.00548874
8.01325	-0.0034153
8.02167	-0.0025858
8.03008	0.00087518
8.0385	0.00171482
8.04692	0.00256713
8.05534	0.00341945
8.06375	0.00619804
8.07217	0.00404127
8.08059	0.00188449
8.08901	-0.0002444
8.09742	0.0006747
8.10584	0.00159376
8.11426	0.00651108
8.12267	0.00623375
8.13109	0.00595641
8.13951	0.00488497
8.14793	0.00386467
8.15634	0.00284436
8.16476	0.0022276
8.17318	0.00272023
8.1816	0.00166205
8.19001	0.00060387
8.19843	-0.0049204
8.20685	-0.0049947
8.21526	-0.0044107
8.22368	-0.0038267
8.2321	-0.0037885
8.24052	-0.0040169
8.24893	-0.0042454
8.25735	-0.0066082
8.26577	-0.0036611
8.27419	-0.0023114
8.2826	-0.0037883
8.29102	-0.0052651
8.29944	-0.001772
8.30785	0.00198308
8.31627	0.00573813
8.32469	0.00366571
8.33311	0.00159328
8.34152	-0.0037139
8.34994	0.00858793
8.35836	0.0064987
8.36678	0.00440947
8.37519	-0.0037641
8.38361	-0.0101498
8.39203	-0.0109564
8.40044	-0.0066496
8.40886	-0.0012592
8.41728	0.00196307
8.4257	0.0024952
8.43411	0.00302732
8.44253	0.00196303
8.45095	0.00089873
8.45937	-0.0050895
8.46778	-0.0029646
8.4762	-0.0014283
8.48462	-0.0022144
8.49304	-0.0030005
8.50145	-0.008033
8.50987	-0.0066858
8.51829	-0.0059446
8.5267	-0.0052035
8.53512	-0.0062427
8.54354	-0.007282
8.55196	-0.0104443
8.56037	-0.0114087
8.56879	-0.0109234
8.57721	-0.0095754
8.58563	-0.0072457
8.59404	-0.0065282
8.60246	-0.0080077
8.61088	-0.0094873
8.61929	-0.0114832
8.62771	-0.0099409
8.63613	-0.0100128
8.64455	-0.0100846
8.65296	-0.0087343
8.66138	-0.0079023
8.6698	-0.0083201
8.67821	-0.0087378
8.68663	-0.0095292
8.69505	-0.0103044
8.70347	-0.0066217
8.71188	-0.0056151
8.7203	-0.0063458
8.72872	-0.0070765
8.73714	-0.0072938
8.74555	-0.0075112
8.75397	-0.0084664
8.76239	-0.0107401
8.7708	-0.0113135
8.77922	-0.011887
8.78764	-0.0145708
8.79606	-0.0125483
8.80447	-0.001799
8.81289	-0.0011866
8.82131	-0.0030769
8.82973	-0.0049672
8.83814	-0.0093601
8.84656	-0.0133999
8.85498	-0.0129952
8.8634	-0.0105318
8.87181	-0.0013038
8.88023	-0.0035853
8.88865	-0.0058669
8.89706	-0.0106773
8.90548	-0.0140814
8.9139	-0.013945
8.92232	-0.0114858
8.93073	-0.0083189
8.93915	-0.0081823
8.94757	-0.0080456
8.95599	-0.0080892
8.9644	-0.0081328
8.97282	-0.0113137
8.98124	-0.0130534
8.98966	-0.0121056
8.99807	-0.0122345
9.00649	-0.0123633
9.01491	-0.0143535
9.02332	-0.0150624
9.03174	-0.0080716
9.04016	-0.0052826
9.04857	-0.0024936
9.05699	-0.0035347
9.06541	-0.0045758
9.07383	-0.0124671
9.08225	-0.0110996
9.09066	-0.0107919
9.09908	-0.012912
9.1075	-0.0150321
9.11591	-0.0130055
9.12433	-0.012346
9.13275	-0.0132484
9.14117	-0.0141507
9.14958	-0.0160791
9.158	-0.015988
9.16642	-0.0132283
9.17483	-0.012311
9.18325	-0.0120475
9.19167	-0.0119374
9.20009	-0.0138684
9.2085	-0.0157994
9.21692	-0.0144928
9.22534	-0.0123961
9.23376	-0.0115296
9.24217	-0.0135818
9.25059	-0.015634
9.25901	-0.0148087
9.26742	-0.0141081
9.27584	-0.0145753
9.28426	-0.0150425
9.29268	-0.0152674
9.30109	-0.0131836
9.30951	-0.0098441
9.31793	-0.0087311
9.32634	-0.0084347
9.33476	-0.0106836
9.34318	-0.0129324
9.3516	-0.0143343
9.36002	-0.0150508
9.36843	-0.0151778
9.37685	-0.0108929
9.38527	-0.0105984
9.39368	-0.0114886
9.4021	-0.0123787
9.41052	-0.0138345
9.41894	-0.0145841
9.42735	-0.0153337
9.43577	-0.015825
9.44419	-0.0140933
9.45261	-0.0131695
9.46102	-0.0116101
9.46944	-0.0105456
9.47786	-0.0103386
9.48627	-0.0104169
9.49469	-0.0104952
9.50311	-0.0093336
9.51153	-0.0087055
9.51994	-0.0062868
9.52836	-0.0084277
9.53678	-0.0105686
9.54519	-0.0170236
9.55361	-0.0188222
9.56203	-0.0172671
9.57045	-0.0166817
9.57886	-0.0164743
9.58728	-0.0166522
9.5957	-0.0168301
9.60412	-0.0167015
9.61253	-0.0163674
9.62095	-0.0161293
9.62937	-0.0172456
9.63778	-0.018362
9.6462	-0.0176509
9.65462	-0.0146125
9.66304	-0.0136676
9.67145	-0.0129084
9.67987	-0.0133163
9.68829	-0.0137241
9.69671	-0.015299
9.70512	-0.0152965
9.71354	-0.0136564
9.72196	-0.013242
9.73038	-0.0141139
9.73879	-0.0149858
9.74721	-0.0155368
9.75563	-0.0148936
9.76404	-0.0134511
9.77246	-0.0138445
9.78088	-0.0142378
9.7893	-0.0136635
9.79771	-0.0134847
9.80613	-0.0133059
9.81455	-0.0117821
9.82296	-0.0117216
9.83138	-0.0132538
9.8398	-0.0147861
9.84822	-0.0143624
9.85663	-0.0139387
9.86505	-0.0128514
9.87347	-0.0115264
9.88189	-0.0113136
9.8903	-0.0111007
9.89872	-0.0115249
9.90714	-0.0119491
9.91555	-0.0138697
9.92397	-0.0144617
9.93239	-0.0145847
9.94081	-0.0147077
9.94922	-0.0148656
9.95764	-0.0150236
9.96606	-0.0125878
9.97448	-0.0082941
9.98289	-0.008921
9.99131	-0.0095478
9.99973	-0.0116754
10.0082	-0.0098403
10.0166	-0.0089473
10.025	-0.0094431
10.0334	-0.0099389
10.0418	-0.0101509
10.0502	-0.010363
10.0587	-0.0124239
10.0671	-0.0127558
10.0755	-0.0130877
10.0839	-0.0141798
10.0923	-0.0125596
10.1007	-0.0111874
10.1091	-0.0111755
10.1176	-0.0123718
10.126	-0.0135681
10.1344	-0.0138246
10.1428	-0.0133023
10.1512	-0.014092
10.1597	-0.0148818
10.1681	-0.0171377
10.1765	-0.016317
10.1849	-0.0125932
10.1933	-0.0096349
10.2017	-0.0108451
10.2102	-0.0120554
10.2186	-0.015346
10.227	-0.0159068
10.2354	-0.0171187
10.2438	-0.0122203
10.2523	-0.0124398
10.2607	-0.0126594
10.2691	-0.0137236
10.2775	-0.0134801
10.2859	-0.0105678
10.2943	-0.0092355
10.3027	-0.0079032
10.3112	-0.0025152
10.3196	-0.0032017
10.328	-0.0038882
10.3364	-0.0055229
10.3448	-0.0083393
10.3532	-0.0111557
10.3617	-0.0127856
10.3701	-0.0135392
10.3785	-0.0142927
10.3869	-0.0144824
10.3953	-0.0134363
10.4038	-0.0133109
10.4122	-0.0131855
10.4206	-0.0122556
10.429	-0.0130715
10.4374	-0.0138874
10.4458	-0.0155941
10.4543	-0.0146179
10.4627	-0.0107233
10.4711	-0.0095048
10.4795	-0.0089076
10.4879	-0.0102134
10.4963	-0.0115193
10.5048	-0.0112549
10.5132	-0.0052122
10.5216	0.00491033
10.53	0.00841581
10.5384	0.00191046
10.5468	-0.0045949
10.5553	-0.0067952
10.5637	-0.0087635
10.5721	-0.0100145
10.5805	-0.0112655
10.5889	-0.0129194
10.5974	-0.0122887
10.6058	-0.0120128
10.6142	-0.0117369
10.6226	-0.0091197
10.631	-0.0099513
10.6394	-0.010783
10.6479	-0.0125886
10.6563	-0.0121106
10.6647	-0.0110567
10.6731	-0.0105447
10.6815	-0.0105806
10.6899	-0.0106165
10.6984	-0.0107916
10.7068	-0.0092159
10.7152	-0.0010327
10.7236	0.00120848
10.732	-0.0025282
10.7404	-0.0062648
10.7489	-0.0077647
10.7573	-0.0065765
10.7657	-0.0048521
10.7741	-0.0040577
10.7825	-0.0032632
10.791	0.00048949
10.7994	0.00371965
10.8078	0.00361579
10.8162	0.00351193
10.8246	-0.002003
10.833	-0.0045797
10.8415	0.00527997
10.8499	0.00410568
10.8583	0.00293138
10.8667	-0.001048
10.8751	-0.0041332
10.8835	-0.0043628
10.892	-0.0039308
10.9004	-0.0009674
10.9088	-0.0005065
10.9172	-4.557e-05
10.9256	0.00131845
10.934	0.00199524
10.9425	0.00267204
10.9509	0.00406619
10.9593	0.0151607
10.9677	0.0130314
10.9761	0.0109021
10.9846	-0.0044073
10.993	-0.0038888
11.0014	-0.003229
11.0098	-0.0017974
11.0182	0.00703909
11.0266	0.00722148
11.0351	0.00656196
11.0435	0.00590244
11.0519	0.00892996
11.0603	0.0108737
11.0687	0.0200312
11.0771	0.0188346
11.0856	0.017638
11.094	0.0169137
11.1024	0.0110431
11.1108	0.010075
11.1192	0.00910696
11.1276	0.00406492
11.1361	0.00546297
11.1445	0.0117493
11.1529	0.0144431
11.1613	0.0160388
11.1697	0.0167255
11.1782	0.0158963
11.1866	0.0150672
11.195	0.0133727
11.2034	0.0117802
11.2118	0.0101876
11.2202	0.00808273
11.2287	0.0104425
11.2371	0.0139913
11.2455	0.0184906
11.2539	0.0185225
11.2623	0.0185544
11.2707	0.0193481
11.2791	0.0211659
11.2876	0.0209811
11.296	0.0207962
11.3044	0.0224069
11.3128	0.0214357
11.3212	0.0204644
11.3297	0.0203105
11.3381	0.0233538
11.3465	0.0248634
11.3549	0.0242169
11.3633	0.0235703
11.3717	0.0252506
11.3802	0.0256448
11.3886	0.026039
11.397	0.0305311
11.4054	0.0301985
11.4138	0.0298659
11.4223	0.0288297
11.4307	0.0287
11.4391	0.0285704
11.4475	0.0271452
11.4559	0.0267194
11.4643	0.0295469
11.4727	0.0350973
11.4812	0.0401294
11.4896	0.040101
11.498	0.0400727
11.5064	0.0373801
11.5148	0.0317766
11.5233	0.0317979
11.5317	0.0361079
11.5401	0.0394332
11.5485	0.0398229
11.5569	0.0390078
11.5653	0.0381928
11.5738	0.0385813
11.5822	0.0389698
11.5906	0.0399529
11.599	0.0420864
11.6074	0.04257
11.6159	0.0421393
11.6243	0.0417086
11.6327	0.0463254
11.6411	0.0481442
11.6495	0.0483967
11.6579	0.0486491
11.6663	0.0495498
11.6748	0.0523543
11.6832	0.0556635
11.6916	0.0553926
11.7	0.0551216
11.7084	0.0530818
11.7169	0.053556
11.7253	0.059957
11.7337	0.0616356
11.7421	0.0606333
11.7505	0.0596309
11.7589	0.0526451
11.7674	0.0539597
11.7758	0.0571981
11.7842	0.0578066
11.7926	0.0584151
11.801	0.0631757
11.8094	0.0679364
11.8179	0.0690953
11.8263	0.0696133
11.8347	0.0701314
11.8431	0.0707857
11.8515	0.0698659
11.8599	0.0689461
11.8684	0.0670076
11.8768	0.0693549
11.8852	0.0716421
11.8936	0.0726131
11.902	0.071018
11.9105	0.0694228
11.9189	0.070244
11.9273	0.0705808
11.9357	0.070087
11.9441	0.0695932
11.9525	0.0732006
11.961	0.0736065
11.9694	0.0740124
11.9778	0.0748134
11.9862	0.0756144
11.9946	0.0764452
12.003	0.0768518
12.0115	0.0772583
12.0199	0.0776705
12.0283	0.0787376
12.0367	0.0786877
12.0451	0.0786379
12.0535	0.0790967
12.062	0.0819026
12.0704	0.0817566
12.0788	0.0816106
12.0872	0.0809107
12.0956	0.0827436
12.1041	0.0853042
12.1125	0.0853879
12.1209	0.0854717
12.1293	0.0873215
12.1377	0.0913999
12.1461	0.0930728
12.1546	0.093543
12.163	0.0905166
12.1714	0.0874902
12.1798	0.0907823
12.1882	0.100315
12.1966	0.10037
12.2051	0.099682
12.2135	0.0989936
12.2219	0.096024
12.2303	0.100659
12.2387	0.0988703
12.2471	0.0970814
12.2556	0.0927864
12.264	0.0928704
12.2724	0.098256
12.2808	0.0985112
12.2892	0.0987664
12.2977	0.0991307
12.3061	0.098452
12.3145	0.0977734
12.3229	0.0936618
12.3313	0.0988253
12.3397	0.10011
12.3482	0.101395
12.3566	0.101646
12.365	0.100959
12.3734	0.100272
12.3818	0.0987767
12.3902	0.103529
12.3986	0.10382
12.4071	0.104111
12.4155	0.106115
12.4239	0.106955
12.4323	0.10699
12.4407	0.107024
12.4492	0.108
12.4576	0.111399
12.466	0.111488
12.4744	0.111213
12.4828	0.110938
12.4912	0.112221
12.4997	0.112536
12.5081	0.112618
12.5165	0.119052
12.5249	0.118465
12.5333	0.117878
12.5418	0.115992
12.5502	0.117847
12.5586	0.119049
12.567	0.124069
12.5754	0.123953
12.5838	0.123837
12.5922	0.122661
12.6007	0.128896
12.6091	0.129386
12.6175	0.129876
12.6259	0.13141
12.6343	0.132752
12.6427	0.133288
12.6512	0.133823
12.6596	0.136299
12.668	0.144605
12.6764	0.148467
12.6848	0.150708
12.6933	0.151492
12.7017	0.154259
12.7101	0.154815
12.7185	0.156889
12.7269	0.161956
12.7353	0.167022
12.7438	0.168203
12.7522	0.170294
12.7606	0.171313
12.769	0.172332
12.7774	0.176006
12.7858	0.185716
12.7943	0.189869
12.8027	0.19355
12.8111	0.200027
12.8195	0.201498
12.8279	0.202968
12.8363	0.209405
12.8448	0.2156
12.8532	0.219471
12.8616	0.220835
12.87	0.232929
12.8784	0.236627
12.8869	0.237229
12.8953	0.2396
12.9037	0.249376
12.9121	0.258101
12.9205	0.266827
12.9289	0.270528
12.9374	0.281989
12.9458	0.2871
12.9542	0.292211
12.9626	0.294847
12.971	0.303582
12.9794	0.309195
12.9879	0.320744
12.9963	0.329895
13.0047	0.336899
13.0131	0.34316
13.0215	0.351029
13.0299	0.362937
13.0384	0.369956
13.0468	0.379906
13.0552	0.395088
13.0636	0.404226
13.072	0.410259
13.0805	0.418334
13.0889	0.425696
13.0973	0.434529
13.1057	0.449058
13.1141	0.462075
13.1225	0.477507
13.131	0.488345
13.1394	0.488649
13.1478	0.495672
13.1562	0.503522
13.1646	0.511482
13.173	0.533607
13.1815	0.551117
13.1899	0.552839
13.1983	0.559852
13.2067	0.564857
13.2151	0.575554
13.2235	0.588996
13.232	0.600315
13.2404	0.605365
13.2488	0.628081
13.2572	0.647231
13.2656	0.655141
13.2741	0.657375
13.2825	0.667752
13.2909	0.678129
13.2993	0.679057
13.3077	0.684295
13.3161	0.705774
13.3246	0.722333
13.333	0.738892
13.3414	0.741501
13.3498	0.747718
13.3582	0.759822
13.3666	0.76464
13.3751	0.765742
13.3835	0.775612
13.3919	0.78948
13.4003	0.794693
13.4087	0.805116
13.4171	0.815333
13.4256	0.824955
13.434	0.831411
13.4424	0.835294
13.4508	0.847447
13.4592	0.858759
13.4677	0.868077
13.4761	0.88065
13.4845	0.885506
13.4929	0.890362
13.5013	0.896022
13.5097	0.898601
13.5182	0.900093
13.5266	0.909747
13.535	0.916388
13.5434	0.925934
13.5518	0.939267
13.5602	0.940446
13.5686	0.940523
13.5771	0.940601
13.5855	0.941792
13.5939	0.953191
13.6023	0.958042
13.6107	0.962894
13.6192	0.968491
13.6276	0.974984
13.636	0.978378
13.6444	0.981772
13.6528	0.983673
13.6612	0.983683
13.6697	0.983694
13.6781	0.986092
13.6865	0.988461
13.6949	0.991055
13.7033	0.991336
13.7118	0.991616
13.7202	0.993322
13.7286	0.997337
13.737	0.998605
13.7454	0.998811
13.7538	0.999016
13.7622	1
13.7707	0.998413
13.7791	0.996826
13.7875	0.993099
13.7959	0.992895
13.8043	0.99269
13.8128	0.990488
13.8212	0.989457
13.8296	0.989736
13.838	0.990819
13.8464	0.99117
13.8548	0.986967
13.8633	0.982765
13.8717	0.978854
13.8801	0.972421
13.8885	0.970233
13.8969	0.969596
13.9054	0.966434
13.9138	0.965003
13.9222	0.964858
13.9306	0.964712
13.939	0.960162
13.9474	0.955613
13.9558	0.95098
13.9643	0.950507
13.9727	0.939602
13.9811	0.934862
13.9895	0.930848
13.9979	0.927096
14.0063	0.925988
14.0148	0.918676
14.0232	0.910006
14.0316	0.906868
14.04	0.905397
14.0484	0.898404
14.0569	0.895416
14.0653	0.892847
14.0737	0.890147
14.0821	0.887447
14.0905	0.87664
14.0989	0.871526
14.1074	0.864892
14.1158	0.860408
14.1242	0.858899
14.1326	0.850481
14.141	0.841269
14.1494	0.838138
14.1579	0.836516
14.1663	0.83647
14.1747	0.832771
14.1831	0.829073
14.1915	0.818097
14.1999	0.809994
14.2084	0.801891
14.2168	0.796392
14.2252	0.790061
14.2336	0.787444
14.242	0.782525
14.2505	0.773188
14.2589	0.766998
14.2673	0.762845
14.2757	0.760809
14.2841	0.75744
14.2925	0.75407
14.301	0.73709
14.3094	0.72837
14.3178	0.721
14.3262	0.721487
14.3346	0.732076
14.343	0.725673
14.3515	0.71927
14.3599	0.704395
14.3683	0.694977
14.3767	0.689689
14.3851	0.68313
14.3935	0.67391
14.402	0.672431
14.4104	0.670951
14.4188	0.667049
14.4272	0.653047
14.4356	0.651952
14.4441	0.650857
14.4525	0.647148
14.4609	0.638428
14.4693	0.625829
14.4777	0.619551
14.4861	0.617048
14.4946	0.617404
14.503	0.616789
14.5114	0.616173
14.5198	0.602113
14.5282	0.597751
14.5366	0.588306
14.5451	0.58322
14.5535	0.577425
14.5619	0.571629
14.5703	0.568552
14.5787	0.565475
14.5871	0.558155
14.5956	0.552021
14.604	0.549569
14.6124	0.548937
14.6208	0.548306
14.6292	0.545367
14.6377	0.538232
14.6461	0.527152
14.6545	0.526543
14.6629	0.517449
14.6713	0.508701
14.6797	0.503438
14.6882	0.498388
14.6966	0.495368
14.705	0.494377
14.7134	0.493386
14.7218	0.488785
14.7302	0.48158
14.7387	0.478297
14.7471	0.476147
14.7555	0.469517
14.7639	0.463738
14.7723	0.462956
14.7807	0.455192
14.7892	0.450651
14.7976	0.444681
14.806	0.44303
14.8144	0.440402
14.8228	0.437774
14.8313	0.431688
14.8397	0.429173
14.8481	0.428969
14.8565	0.428764
14.8649	0.425962
14.8733	0.418051
14.8818	0.418971
14.8902	0.418505
14.8986	0.418039
14.907	0.413011
14.9154	0.409322
14.9238	0.408185
14.9322	0.394482
14.9407	0.393684
14.9491	0.386838
14.9575	0.384537
14.9659	0.396081
14.9743	0.401276
14.9828	0.390703
14.9912	0.38013
14.9996	0.37311
15.008	0.372454
15.0164	0.362875
15.0248	0.358546
15.0333	0.358032
15.0417	0.361802
15.0501	0.368912
15.0585	0.361567
15.0669	0.354222
15.0754	0.348362
15.0838	0.343676
15.0922	0.339234
15.1006	0.337904
15.109	0.336389
15.1174	0.334464
15.1258	0.333175
15.1343	0.331887
15.1427	0.328803
15.1511	0.327031
15.1595	0.32526
15.1679	0.321179
15.1764	0.315186
15.1848	0.313648
15.1932	0.311876
15.2016	0.310103
15.21	0.306109
15.2184	0.301728
15.2269	0.298738
15.2353	0.298026
15.2437	0.296328
15.2521	0.294243
15.2605	0.288789
15.2689	0.287994
15.2774	0.286276
15.2858	0.284559
15.2942	0.282805
15.3026	0.279196
15.311	0.27706
15.3194	0.276132
15.3279	0.275135
15.3363	0.280715
15.3447	0.275114
15.3531	0.269513
15.3615	0.268019
15.3699	0.266996
15.3784	0.263948
15.3868	0.263531
15.3952	0.263114
15.4036	0.260409
15.412	0.253697
15.4205	0.252211
15.4289	0.251419
15.4373	0.250626
15.4457	0.248131
15.4541	0.249818
15.4625	0.246824
15.471	0.24383
15.4794	0.23773
15.4878	0.237139
15.4962	0.237418
15.5046	0.235356
15.513	0.233295
15.5215	0.228894
15.5299	0.228409
15.5383	0.228944
15.5467	0.229201
15.5551	0.229458
15.5635	0.227422
15.572	0.225386
15.5804	0.219861
15.5888	0.21745
15.5972	0.217259
15.6056	0.217068
15.6141	0.216216
15.6225	0.217337
15.6309	0.214731
15.6393	0.212126
15.6477	0.208963
15.6561	0.20811
15.6646	0.206675
15.673	0.204485
15.6814	0.204375
15.6898	0.204265
15.6982	0.202121
15.7066	0.20073
15.7151	0.196329
15.7235	0.193693
15.7319	0.195846
15.7403	0.196487
15.7487	0.196764
15.7571	0.196454
15.7656	0.196144
15.774	0.195149
15.7824	0.194155
15.7908	0.189907
15.7992	0.182954
15.8077	0.182816
15.8161	0.181748
15.8245	0.181618
15.8329	0.181488
15.8413	0.180503
15.8497	0.179399
15.8582	0.178295
15.8666	0.175743
[truncated: 8,969 more rows]

## Sheet: Fig1c
volume (mL)		dRI	UV	Mw	Light scattering
-0.919167					0.00517927
-0.914116					0.00641073
-0.909066					0.00677733
-0.904016					0.00829453
-0.898965					0.008671
-0.893915					0.00904746
-0.888865					0.0098112
-0.883814					0.00959347
-0.878764					0.00937574
-0.873714					0.00893862
-0.868663					0.00705929
-0.863613					0.00715889
-0.858562					0.00819907
-0.853512					0.0131288
-0.848462					0.015402
-0.843411					0.0164001
-0.838361					0.0160419
-0.833311					0.0156836
-0.82826					0.0118676
-0.82321					0.0120638
-0.81816					0.0120633
-0.813109					0.0120311
-0.808059					0.0119989
-0.803008					0.0115672
-0.797958					0.0101342
-0.792908					0.010012
-0.787857					0.00858109
-0.782807					0.00790959
-0.777756					0.0098872
-0.772706					0.0103868
-0.767656					0.0104969
-0.762605					0.0105465
-0.757555					0.010555
-0.752505					0.0100579
-0.747454					0.00956066
-0.742404					0.00855774
-0.737354					0.00776313
-0.732303					0.00809373
-0.727253					0.00835974
-0.722202					0.00841397
-0.717152					0.00846819
-0.712102					0.00865584
-0.707051					0.00933644
-0.702001					0.0110844
-0.696951					0.0119118
-0.6919					0.0110163
-0.68685					0.0101208
-0.6818					0.00814625
-0.676749					0.00780234
-0.671699					0.00777833
-0.666648					0.00749576
-0.661598					0.00713395
-0.656548					0.00722196
-0.651497					0.00927669
-0.646447					0.0100964
-0.641397					0.0104009
-0.636346					0.010232
-0.631296					0.0100631
-0.626246					0.00872023
-0.621195					0.00892883
-0.616145					0.00884224
-0.611094					0.00875564
-0.606044					0.00855805
-0.600994					0.00840335
-0.595943					0.00824865
-0.590893					0.00996486
-0.585843					0.00995262
-0.580792					0.00994038
-0.575742					0.00989055
-0.570692					0.00961963
-0.565641					0.0093487
-0.560591					0.00970386
-0.55554					0.0103105
-0.55049					0.0101064
-0.54544					0.00990237
-0.540389					0.00939858
-0.535339					0.0104479
-0.530289					0.0109642
-0.525238					0.0111843
-0.520188					0.0112191
-0.515137					0.0112245
-0.510087					0.0111881
-0.505037					0.0111517
-0.499986					0.0112159
-0.494936					0.0112292
-0.489886					0.0112425
-0.484835					0.0127546
-0.479785					0.0129393
-0.474735					0.013022
-0.469684					0.0131047
-0.464634					0.0132476
-0.459583					0.0132558
-0.454533					0.0130755
-0.449483					0.0128952
-0.444432					0.0143614
-0.439382					0.015887
-0.434332					0.0165992
-0.429281					0.0166095
-0.424231					0.0165996
-0.419181					0.0165897
-0.41413					0.0161544
-0.40908					0.0143237
-0.404029					0.0144234
-0.398979					0.0144181
-0.393929					0.0144127
-0.388878					0.0141284
-0.383828					0.0140238
-0.378777					0.0139246
-0.373727					0.0138253
-0.368677					0.013566
-0.363626					0.0126354
-0.358576					0.012432
-0.353526					0.013637
-0.348475					0.0143304
-0.343425					0.0147031
-0.338375					0.0148685
-0.333324					0.0147994
-0.328274					0.0147303
-0.323223					0.0121507
-0.318173					0.0120084
-0.313123					0.0118661
-0.308072					0.0115463
-0.303022					0.0109052
-0.297972					0.0102351
-0.292921					0.0116294
-0.287871					0.011762
-0.282821					0.0115763
-0.27777					0.0113906
-0.27272					0.0109632
-0.26767					0.0108693
-0.262619					0.0107753
-0.257569					0.0104794
-0.252518					0.0104513
-0.247468					0.0104233
-0.242418					0.00902986
-0.237367					0.00902093
-0.232317					0.00901201
-0.227267					0.00896098
-0.222216					0.00911291
-0.217166					0.00953075
-0.212115					0.0101584
-0.207065					0.0115374
-0.202015					0.0115172
-0.196964					0.0114971
-0.191914					0.0114599
-0.186864					0.0113122
-0.181813					0.0113102
-0.176763					0.011296
-0.171712					0.0112817
-0.166662					0.00909192
-0.161612					0.00823401
-0.156561					0.00851362
-0.151511					0.0085175
-0.146461					0.00851036
-0.14141					0.00850321
-0.13636					0.00806001
-0.131309					0.00810053
-0.126259					0.00809256
-0.121209					0.0080846
-0.116158					0.00794527
-0.111108					0.00765824
-0.106058					0.00783348
-0.101007					0.00804165
-0.095957					0.00814365
-0.0909066					0.00802395
-0.0858562					0.00790426
-0.0808059					0.00763925
-0.0757555					0.00758888
-0.0707051					0.00842442
-0.0656548					0.00883919
-0.0606044					0.0103709
-0.055554					0.0111214
-0.0505037					0.011382
-0.0454533					0.0107159
-0.0404029					0.0100498
-0.0353526					0.00932882
-0.0303022					0.0086078
-0.0252518					0.00751082
-0.0202015					0.00734701
-0.0151511					0.00799201
-0.0101007					0.00799519
-0.0050504					0.00799513
2.4996e-09					0.00797249
0.00505037					0.00794986
0.0101007					0.00733358
0.0151511					0.00741153
0.0202015					0.00763192
0.0252518					0.00763845
0.0303022					0.00760296
0.0353526					0.00756746
0.0404029					0.00756379
0.0454533					0.00756011
0.0505037					0.00754303
0.055554					0.00753863
0.0606044					0.00753424
0.0656548					0.00752407
0.0707051					0.00868416
0.0757555					0.00885172
0.0808059					0.00850102
0.0858562					0.00815032
0.0909066					0.00742034
0.095957					0.00733285
0.101007					0.00724535
0.106058					0.00795611
0.111108					0.00853388
0.116158					0.00856705
0.121209					0.00848786
0.126259					0.00840867
0.13131					0.00710717
0.13636					0.00726242
0.14141					0.00725913
0.146461					0.00725584
0.151511					0.00725178
0.156561					0.00711635
0.161612					0.0068015
0.166662					0.00787556
0.171712					0.00805102
0.176763					0.00805689
0.181813					0.00784639
0.186864					0.00763589
0.191914					0.00707433
0.196964					0.00676047
0.202015					0.00684034
0.207065					0.0071063
0.212115					0.00720171
0.217166					0.00729711
0.222216					0.0073046
0.227267					0.00784405
0.232317					0.00810357
0.237367					0.00817214
0.242418					0.00758814
0.247468					0.00700413
0.252518					0.00643199
0.257569					0.00636716
0.262619					0.0066605
0.26767					0.00669212
0.27272					0.00732219
0.27777					0.00842824
0.282821					0.0089758
0.287871					0.00923868
0.292921					0.00913151
0.297972					0.00902435
0.303022					0.00590182
0.308072					0.00626468
0.313123					0.00635555
0.318173					0.00665668
0.323223					0.00663408
0.328274					0.00661148
0.333324					0.00655549
0.338375					0.00600598
0.343425					0.00600854
0.348475					0.00600408
0.353526					0.00599961
0.358576					0.00597689
0.363626					0.0061193
0.368677					0.00613251
0.373727					0.00614573
0.378777					0.00667535
0.383828					0.00667598
0.388878					0.00665843
0.393929					0.00664087
0.398979					0.00640818
0.404029					0.0063839
0.40908					0.00631758
0.41413					0.00625126
0.419181					0.00615214
0.424231					0.00605301
0.429281					0.00581634
0.434332					0.00602749
0.439382					0.00621987
0.444432					0.0063162
0.449483					0.0065341
0.454533					0.00656359
0.459583					0.00659308
0.464634					0.00717059
0.469684					0.00811564
0.474735					0.00858536
0.479785					0.00879838
0.484835					0.00763904
0.489886					0.0064797
0.494936					0.00646671
0.499986					0.00676535
0.505037					0.00690043
0.510087					0.00693813
0.515137					0.00655216
0.520188					0.00616618
0.525238					0.00620685
0.530289					0.00624751
0.535339					0.0062157
0.540389					0.00618388
0.54544					0.00605916
0.55049					0.00578661
0.55554					0.00567556
0.560591					0.00551332
0.565641					0.00535108
0.570692					0.00523461
0.575742					0.00538043
0.580792					0.00534465
0.585843					0.00530887
0.590893					0.0052045
0.595943					0.00529922
0.600994					0.00532267
0.606044					0.00526388
0.611094					0.00520509
0.616145					0.00497502
0.621195					0.00509216
0.626246					0.00510824
0.631296					0.00511112
0.636346					0.00511399
0.641397					0.00567508
0.646447					0.00586197
0.651497					0.00645487
0.656548					0.00638415
0.661598					0.00631343
0.666648					0.00615204
0.671699					0.00546892
0.676749					0.00618201
0.6818					0.00642528
0.68685					0.00646763
0.6919					0.0064757
0.696951					0.00625604
0.702001					0.00603639
0.707051					0.00509528
0.712102					0.00593799
0.717152					0.00599095
0.722202					0.00591574
0.727253					0.00584053
0.732303					0.00567377
0.737354					0.00567917
0.742404					0.00566722
0.747454					0.00565527
0.752505					0.00538687
0.757555					0.00574151
0.762605					0.00607948
0.767656					0.00608584
0.772706					0.00606681
0.777756					0.00604779
0.782807					0.00594695
0.787857					0.00551371
0.792908					0.00536814
0.797958					0.00513359
0.803008					0.0052297
0.808059					0.00518926
0.813109					0.00514881
0.81816					0.00505631
0.82321					0.00535922
0.82826					0.00559101
0.83331					0.00553556
0.838361					0.00548012
0.843411					0.0052963
0.848462					0.00622352
0.853512					0.00705657
0.858562					0.00763099
0.863613					0.00791038
0.868663					0.00731576
0.873714					0.00672114
0.878764					0.00542344
0.883814					0.00521839
0.888865					0.00501333
0.893915					0.00459147
0.898965					0.00434055
0.904016					0.00414816
0.909066					0.00485975
0.914116					0.00717262
0.919167					0.0082339
0.924217					0.00848216
0.929268					0.00710635
0.934318					0.00573053
0.939368					0.00524246
0.944419					0.00522818
0.949469					0.00521391
0.954519					0.00512866
0.95957					0.00547206
0.96462					0.0057895
0.96967					0.0059278
0.974721					0.00594908
0.979771					0.00572566
0.984822					0.00550224
0.989872					0.00516726
0.994922					0.00644468
0.999973					0.00699872
1.00502					0.00693989
1.01007					0.00688105
1.01512					0.00546387
1.02017					0.00586136
1.02523					0.00582437
1.03028					0.00578739
1.03533					0.00562633
1.04038					0.00479285
1.04543					0.00451907
1.05048					0.00460543
1.05553					0.0050969
1.06058					0.00522124
1.06563					0.00523435
1.07068					0.00519476
1.07573					0.00515516
1.08078					0.00507399
1.08583					0.00472331
1.09088					0.00455522
1.09593					0.00541075
1.10098					0.00576287
1.10603					0.00582298
1.11108					0.00584226
1.11613					0.00552744
1.12118					0.00521261
1.12623					0.00452086
1.13128					0.00409312
1.13633					0.00468562
1.14138					0.0046911
1.14643					0.00468708
1.15148					0.00468307
1.15653					0.00448227
1.16158					0.00406589
1.16664					0.00461253
1.17169					0.00712662
1.17674					0.00765608
1.18179					0.00775327
1.18684					0.00775298
1.19189					0.00773427
1.19694					0.00771556
1.20199					0.00743096
1.20704					0.00673951
1.21209					0.00581468
1.21714					0.00407141
1.22219					0.00389944
1.22724					0.00408394
1.23229					0.0041419
1.23734					0.00409719
1.24239					0.00405247
1.24744					0.00333963
1.25249					0.00357384
1.25754					0.0048973
1.26259					0.00491909
1.26764					0.00490632
1.27269					0.00489355
1.27774					0.00479132
1.28279					0.00400745
1.28784					0.00356108
1.29289					0.00369357
1.29794					0.00374572
1.30299					0.00379787
1.30804					0.0039877
1.31309					0.00446659
1.31815					0.00467231
1.3232					0.0046734
1.32825					0.00446429
1.3333					0.00425518
1.33835					0.00425091
1.3434					0.00424663
1.34845					0.00424112
1.3535					0.00451291
1.35855					0.00590953
1.3636					0.00643943
1.36865					0.00670268
1.3737					0.00665319
1.37875					0.0066037
1.3838					0.00512846
1.38885					0.00484352
1.3939					0.00455859
1.39895					0.003741
1.404					0.00385094
1.40905					0.00444185
1.4141					0.00443328
1.41915					0.00442471
1.4242					0.00440706
1.42925					0.0042535
1.4343					0.00416227
1.43935					0.00433513
1.4444					0.00444444
1.44945					0.00448549
1.45451					0.00446799
1.45956					0.00445049
1.46461					0.00440858
1.46966					0.00311864
1.47471					0.00279617
1.47976					0.00335332
1.48481					0.00345565
1.48986					0.00355798
1.49491					0.00372653
1.49996					0.00380685
1.50501					0.00362782
1.51006					0.00344879
1.51511					0.00305704
1.52016					0.00319599
1.52521					0.00353272
1.53026					0.00363013
1.53531					0.00372755
1.54036					0.003768
1.54541					0.00375397
1.55046					0.00373995
1.55551					0.00358022
1.56056					0.00418651
1.56561					0.00447243
1.57066					0.00424808
1.57571					0.00402374
1.58076					0.00348347
1.58581					0.0038343
1.59087					0.00403801
1.59592					0.00424172
1.60097					0.00663599
1.60602					0.00671634
1.61107					0.00672467
1.61612					0.0062621
1.62117					0.00579953
1.62622					0.00487724
1.63127					0.00435029
1.63632					0.00431042
1.64137					0.00427055
1.64642					0.0038257
1.65147					0.00380567
1.65652					0.00378564
1.66157					0.00369696
1.66662					0.00338403
1.67167					0.00290231
1.67672					0.00282426
1.68177					0.00315583
1.68682					0.00348739
1.69187					0.00357708
1.69692					0.00358444
1.70197					0.0035918
1.70702					0.00380737
1.71207					0.00380586
1.71713					0.00379635
1.72218					0.00378683
1.72723					0.00374399
1.73228					0.00370115
1.73733					0.00360728
1.74238					0.00386424
1.74743					0.00386605
1.75248					0.00385915
1.75753					0.00385225
1.76258					0.00456532
1.76763					0.00461901
1.77268					0.00463656
1.77773					0.00461114
1.78278					0.00458572
1.78783					0.00448376
1.79288					0.0043818
1.79793					0.00415073
1.80298					0.00296533
1.80803					0.00319342
1.81308					0.00329019
1.81813					0.00330546
1.82318					0.00332072
1.82823					0.00341001
1.83328					0.00344565
1.83833					0.00344514
1.84338					0.00344464
1.84843					0.00344918
1.85349					0.00344014
1.85854					0.0034311
1.86359					0.00322063
1.86864					0.00275519
1.87369					0.00266753
1.87874					0.00257988
1.88379					0.00281815
1.88884					0.00287799
1.89389					0.00293783
1.89894					0.00506273
1.90399					0.00586269
1.90904					0.00537216
1.91409					0.00488163
1.91914					0.00380071
1.92419					0.00290664
1.92924					0.00327067
1.93429					0.00326885
1.93934					0.00326282
1.94439					0.00325679
1.94944					0.00298752
1.95449					0.00297643
1.95954					0.00296533
1.96459					0.00290864
1.96964					0.00223252
1.97469					0.00205922
1.97974					0.00268792
1.98479					0.00330847
1.98985					0.00352866
1.9949					0.00338242
1.99995					0.00323618
2.005					0.00215853
2.01005					0.00211077
2.0151					0.00326608
2.02015					0.00358621
2.0252					0.00390634
2.03025					0.00406298
2.0353					0.00407072
2.04035					0.00407845
2.0454					0.00449028
2.05045					0.00479039
2.0555					0.00483886
2.06055					0.00460151
2.0656					0.00436415
2.07065					0.00378448
2.0757					0.00310276
2.08075					0.00307876
2.0858					0.00305477
2.09085					0.00292012
2.0959					0.00261806
2.10095					0.00224399
2.106					0.002746
2.11105					0.00283701
2.1161					0.00288032
2.12115					0.00289064
2.1262					0.00260767
2.13125					0.0023247
2.13631					0.0031133
2.14136					0.00316501
2.14641					0.00317538
2.15146					0.0028849
2.15651					0.00259442
2.16156					0.0020308
2.16661					0.0023139
2.17166					0.00235338
2.17671					0.00235737
2.18176					0.00236136
2.18681					0.00244151
2.19186					0.00274782
2.19691					0.00328805
2.20196					0.00336796
2.20701					0.00320152
2.21206					0.00303507
2.21711					0.00268449
2.22216					0.0025433
2.22721					0.00240211
2.23226					0.00198518
2.23731					0.00223793
2.24236					0.00249053
2.24741					0.00261421
2.25246					0.00267236
2.25751					0.00273051
2.26256					0.00291627
2.26762					0.00305468
2.27266					0.0030807
2.27772					0.00309123
2.28277					0.00302047
2.28782					0.00294971
2.29287					0.00261567
2.29792					0.00401924
2.30297					0.00401501
2.30802					0.00401077
2.31307					0.00400528
2.31812					0.00378707
2.32317					0.00196156
2.32822					0.0019411
2.33327					0.00215335
2.33832					0.00397399
2.34337					0.00408443
2.34842					0.00419486
2.35347					0.0064295
2.35852					0.0060977
2.36357					0.0057659
2.36862					0.00486245
2.37367					0.00296303
2.37872					0.00218686
2.38377					0.00205339
2.38882					0.00191993
2.39387					0.00224918
2.39892					0.00239545
2.40397					0.00242566
2.40903					0.00245586
2.41407					0.00245116
2.41913					0.00244645
2.42418					0.00231321
2.42923					0.0019887
2.43428					0.0019846
2.43933					0.0019805
2.44438					0.00196666
2.44943					0.00230197
2.45448					0.00234515
2.45953					0.00238834
2.46458					0.00240334
2.46963					0.00240045
2.47468					0.00226815
2.47973					0.00213584
2.48478					0.00161095
2.48983					0.00203666
2.49488					0.00311464
2.49993					0.00352229
2.50498					0.00340789
2.51003					0.0032935
2.51508					0.00289592
2.52013					0.00206898
2.52518					0.00219514
2.53023					0.00261473
2.53528					0.00296502
2.54033					0.00304029
2.54539					0.00307289
2.55043					0.00257672
2.55549					0.00208055
2.56054					0.00167806
2.56559					0.00212793
2.57064					0.00232586
2.57569					0.00254596
2.58074					0.00261054
2.58579					0.00246246
2.59084					0.00231437
2.59589					0.00253922
2.60094					0.00263837
2.60599					0.00252827
2.61104					0.00241817
2.61609					0.00218258
2.62114					0.0019577
2.62619					0.00193736
2.63124					0.00240042
2.63629					0.00244853
2.64134					0.00244676
2.64639					0.00238121
2.65144					0.00231567
2.65649					0.00220298
2.66154					0.0021887
2.66659					0.00185195
2.67164					0.00369354
2.6767					0.00407505
2.68174					0.00425033
2.6868					0.00422
2.69185					0.00418968
2.6969					0.00411823
2.70195					0.00368132
2.707					0.00204753
2.71205					0.00198192
2.7171					0.00227402
2.72215					0.00225591
2.7272					0.0022378
2.73225					0.00208579
2.7373					0.00209585
2.74235					0.0020493
2.7474					0.00200274
2.75245					0.00191166
2.7575					0.00223783
2.76255					0.00221771
2.7676					0.0021976
2.77265					0.00214347
2.7777					0.0018924
2.78275					0.00216941
2.7878					0.00307863
2.79285					0.00372469
2.7979					0.00403409
2.80295					0.00356264
2.808					0.0030912
2.81305					0.0020393
2.81811					0.0014647
2.82315					0.0017901
2.82821					0.00375423
2.83326					0.00434399
2.83831					0.00443059
2.84336					0.00438189
2.84841					0.0043332
2.85346					0.0042285
2.85851					0.00403186
2.86356					0.00262738
2.86861					0.00260822
2.87366					0.00258905
2.87871					0.00208998
2.88376					0.00201999
2.88881					0.00195
2.89386					0.00156993
2.89891					0.00077467
2.90396					0.00093556
2.90901					0.00113168
2.91406					0.00125018
2.91911					0.00128989
2.92416					0.00129634
2.92921					0.00130278
2.93426					0.0019321
2.93931					0.00426856
2.94436					0.00511749
2.94941					0.00488351
2.95446					0.00464953
2.95952					0.00393862
2.96457					0.0031127
2.96962					0.00183144
2.97467					0.00136505
2.97972					0.00150242
2.98477					0.00156907
2.98982					0.001549
2.99487					0.00152894
2.99992					0.00168548
3.00497					0.0017393
3.01002					0.00173581
3.01507					0.00173232
3.02012					0.00171737
3.02517					0.00161888
3.03022					0.00116207
3.03527					0.00123156
3.04032					0.00123805
3.04537					0.00124454
3.05042					0.00142856
3.05547					0.00149109
3.06052					0.00149287
3.06557					0.00149466
3.07062					0.00240015
3.07567					0.00392644
3.08072					0.00419956
3.08577					0.00420896
3.09083					0.0041617
3.09587					0.00411443
3.10093					0.00332732
3.10598					0.00322049
3.11103					0.00311366
3.11608					0.00114812
3.12113					0.00099798
3.12618					0.00120085
3.13123					0.00140371
3.13628					0.00169464
3.14133					0.00170491
3.14638					0.00171519
3.15143					0.0026464
3.15648					0.00317946
3.16153					0.00317882
3.16658					0.00307983
3.17163					0.00298084
3.17668					0.00278546
3.18173					0.00239732
3.18678					0.00171693
3.19183					0.00168726
3.19688					0.0016576
3.20193					0.00157334
3.20698					0.00109179
3.21203					0.00093372
3.21708					0.00193684
3.22213					0.00223408
3.22718					0.00255784
3.23224					0.0027133
3.23728					0.00273357
3.24234					0.00275385
3.24739					0.00302118
3.25244					0.00296119
3.25749					0.00290121
3.26254					0.00271651
3.26759					0.00152478
3.27264					0.00188033
3.27769					0.00302355
3.28274					0.00305542
3.28779					0.00303837
3.29284					0.00302133
3.29789					0.00262134
3.30294					0.0023048
3.30799					0.00198827
3.31304					0.0039028
3.31809					0.00427253
3.32314					0.0040917
3.32819					0.00391086
3.33324					0.00348994
3.33829					0.00158497
3.34334					0.0019808
3.34839					0.00217037
3.35344					0.00208326
3.35849					0.00199615
3.36354					0.00176424
3.3686					0.00175497
3.37364					0.0017457
3.3787					0.00171593
3.38375					0.00165368
3.3888					0.00154702
3.39385					0.00144036
3.3989					0.0011927
3.40395					0.00117731
3.409					0.00135375
3.41405					0.00130807
3.4191					0.00126239
3.42415					0.00111724
3.4292					0.00086361
3.43425					0.00126084
3.4393					0.00127692
3.44435					0.00127923
3.4494					0.00128155
3.45445					0.0013436
3.4595					0.00169624
3.46455					0.00171734
3.4696					0.00169047
3.47465					0.0016636
3.4797					0.0015147
3.48475					0.00151944
3.4898					0.00151523
3.49485					0.00151103
3.4999					0.00107224
3.50495					0.00136203
3.51001					0.00178587
3.51505					0.00178426
3.52011					0.00178158
3.52516					0.00172852
3.53021					0.00167545
3.53526					0.00211005
3.54031					0.00439671
3.54536					0.00487939
3.55041					0.00494457
3.55546					0.00500975
3.56051					0.00605048
3.56556					0.00652421
3.57061					0.00592201
3.57566					0.00531981
3.58071					0.00409747
3.58576					0.00528052
3.59081					0.00533567
3.59586					0.00512613
3.60091					0.00491659
3.60596					0.00172549
3.61101					0.0018462
3.61606					0.00184121
3.62111					0.00183623
3.62616					0.00182525
3.63121					0.00163461
3.63626					0.0019266
3.64132					0.00242052
3.64636					0.00253373
3.65142					0.00264693
3.65647					0.00270802
3.66152					0.00266238
3.66657					0.00261674
3.67162					0.00228878
3.67667					0.00118462
3.68172					0.00117969
3.68677					0.00117475
3.69182					0.00094585
3.69687					0.0008804
3.70192					0.00121305
3.70697					0.00123137
3.71202					0.00120303
3.71707					0.0011747
3.72212					0.00111239
3.72717					0.00137915
3.73222					0.00174499
3.73727					0.00211083
3.74232					0.00210868
3.74737					0.00210653
3.75242					0.00216337
3.75747					0.00232544
3.76252					0.00248751
3.76757					0.00249475
3.77262					0.0023888
3.77767					0.00228286
3.78273					0.00207047
3.78777					0.0018607
3.79283					0.00192236
3.79788					0.00187086
3.80293					0.00181937
3.80798					0.00171943
3.81303					0.0008892
3.81808					0.00094813
3.82313					0.00224615
3.82818					0.00271547
3.83323					0.00253913
3.83828					0.00236279
3.84333					0.00194154
3.84838					0.00185076
3.85343					0.00140186
3.85848					0.00095295
3.86353					0.00083813
3.86858					0.00195928
3.87363					0.00197588
3.87868					0.00195379
3.88373					0.0019317
3.88878					0.00144664
3.89383					0.00088191
3.89888					0.0017283
3.90393					0.00180358
3.90898					0.00178387
3.91403					0.00176416
3.91908					0.00148286
3.92414					0.00293597
3.92919					0.00316899
3.93424					0.00326631
3.93929					0.00310302
3.94434					0.00293973
3.94939					0.00258369
3.95444					0.00055733
3.95949					0.0005828
3.96454					0.00060827
3.96959					0.00068288
3.97464					0.00069972
3.97969					0.00065154
3.98474					0.00060335
3.98979					0.00103481
3.99484					0.00258844
3.99989					0.00258635
4.00494					0.00258204
4.00999					0.00257772
4.01504					0.00238433
4.02009					0.00128018
4.02514					0.00156036
4.03019					0.0017668
4.03524					0.00180656
4.04029					0.00182473
4.04534					0.00154283
4.05039					0.00126094
4.05544					0.00076205
4.0605					0.00076439
4.06555					0.00074971
4.0706					0.00073503
4.07565					0.00052821
4.0807					0.00207881
4.08575					0.00277976
4.0908					0.00581653
4.09585					0.00647234
4.1009					0.00569163
4.10595					0.00491092
4.111					0.00303315
4.11605					0.00287258
4.1211					0.00423507
4.12615					0.0049074
4.1312					0.00450433
4.13625					0.00410127
4.1413					0.00304338
4.14635					0.00143527
4.1514					-0.0002587
4.15645					-0.0002963
4.1615					0.00039937
4.16655					0.00074504
4.1716					0.00090883
4.17665					0.00107262
4.1817					0.00125057
4.18675					0.00127221
4.1918					0.00126474
4.19686					0.00125728
4.20191					0.00070189
4.20696					0.00066904
4.21201					0.00063619
4.21706					0.00049757
4.22211					0.00113861
4.22716					0.00146926
4.23221					0.00149512
4.23726					0.00149387
4.24231					0.00149262
4.24736					0.00151939
4.25241					0.00152842
4.25746					0.00151433
4.26251					0.00150025
4.26756					0.00146142
4.27261					0.00142258
4.27766					0.00131525
4.28271					0.00074296
4.28776					0.00046329
4.29281					0.00088184
4.29786					0.00096095
4.30291					0.00098845
4.30796					0.00075785
4.31301					0.00052725
4.31806					0.0015989
4.32311					0.00182038
4.32817					0.00180615
4.33322					0.00179192
4.33826					0.00168168
4.34332					0.00288978
4.34837					0.00312366
4.35342					0.00317428
4.35847					0.00301155
4.36352					0.00284881
4.36857					0.0016801
4.37362					0.00087313
4.37867					0.00163703
4.38372					0.00198235
4.38877					0.00232768
4.39382					0.00258581
4.39887					0.00271215
4.40392					0.00277063
4.40897					0.00257766
4.41402					0.0023847
4.41907					0.00194029
4.42412					0.00102744
4.42917					0.00061204
4.43422					-9.878e-05
4.43927					-0.000485
4.44432					6.4432e-05
4.44937					0.00072428
4.45442					0.00138414
4.45947					0.00145241
4.46452					0.00239118
4.46957					0.00282372
4.47462					0.00259616
4.47968					0.00236861
4.48473					0.00190232
4.48978					0.00094124
4.49483					0.00146877
4.49988					0.00162557
4.50493					0.00178237
4.50998					0.00188375
4.51503					0.00198512
4.52008					0.00195892
4.52513					0.00193271
4.53018					0.00175939
4.53523					0.00049563
4.54028					0.00080222
4.54533					0.00183875
4.55038					0.00195652
4.55543					0.00160793
4.56048					0.00125934
4.56553					0.00054094
4.57058					0.00022783
4.57563					0.00102798
4.58068					0.00100534
4.58573					0.0009827
4.59078					0.00086013
4.59583					0.00057923
4.60088					0.00213124
4.60593					0.00224081
4.61099					0.00228901
4.61604					0.00229315
4.62109					0.00202114
4.62614					0.00174913
4.63119					0.00120096
4.63624					0.00087292
4.64129					0.00055723
4.64634					-0.0003751
4.65139					-0.0002347
4.65644					-0.0001664
4.66149					-0.000135
4.66654					-0.0001036
4.67159					0.00012521
4.67664					0.00053175
4.68169					0.00102548
4.68674					0.00119963
4.69179					0.00336186
4.69684					0.00378148
4.70189					0.00398893
4.70694					0.00407009
4.71199					0.00362488
4.71704					0.00317968
4.72209					0.00020819
4.72714					-0.0003234
4.73219					-0.0004036
4.73724					-0.0004837
4.7423					-5.514e-05
4.74735					-5.223e-05
4.7524					-5.261e-05
4.75745					-5.3e-05
4.7625					0.00036051
4.76755					0.00093342
4.7726					0.00123598
4.77765					0.00133743
4.7827					0.00134986
4.78775					0.00131776
4.7928					0.00128567
4.79785					0.00106746
4.8029					0.00062198
4.80795					-0.0004798
4.813					-2.163e-05
4.81805					0.00137641
4.8231					0.00160516
4.82815					0.00144244
4.8332					0.00127971
4.83825					0.00084396
4.8433					-3.123e-05
4.84835					0.00019042
4.8534					0.00069812
4.85845					0.00078724
4.8635					0.00077235
4.86855					0.00075745
4.8736					0.00070686
4.87865					0.00206711
4.8837					0.00228612
4.88875					0.00229708
4.89381					0.00229679
4.89886					0.0022965
4.90391					0.00255878
4.90896					0.00257374
4.91401					0.00256992
4.91906					0.0025661
4.92411					0.00255645
4.92916					0.00216978
4.93421					0.00218675
4.93926					0.00218787
4.94431					0.00207134
4.94936					0.00195481
4.95441					0.00145733
4.95946					0.00081185
4.96451					0.00083693
4.96956					0.0019468
4.97461					0.00214647
4.97966					0.00206467
4.98471					0.00198287
4.98976					0.00174022
4.99481					0.00181697
4.99986					0.00182473
5.00491					0.00175993
5.00996					0.00169512
5.01502					0.00156697
5.02006					0.00177109
5.02512					0.00176425
5.03017					0.00175741
5.03522					0.00173804
5.04027					0.0015934
5.04532					0.00103882
5.05037					0.00070756
5.05542					0.0003763
5.06047					-0.0001469
5.06552					0.00011537
5.07057					3.036e-06
5.07562					-0.0001093
5.08067					-0.0003838
5.08572					-4.883e-05
5.09077					0.00114489
5.09582					0.00130681
5.10087					0.00137805
5.10592					0.00135876
5.11097					0.00133946
5.11602					0.00129002
5.12107					0.00086969
5.12612					0.00062656
5.13117					0.0004461
5.13622					0.00026564
5.14127					0.00041721
5.14632					0.00041605
5.15137					0.00039437
5.15642					0.00037268
5.16148					0.00010879
5.16653					0.00025154
5.17158					0.00027797
5.17663					0.00027999
5.18168					0.00027813
5.18673					0.0002666
5.19178					0.00025508
5.19683					0.00017153
5.20188					0.00089246
5.20693					0.00079637
5.21198					0.00070027
5.21703					0.0003662
5.22208					-0.0003432
5.22713					-0.0003635
5.23218					4.0378e-05
5.23723					0.00037216
5.24228					0.0004386
5.24733					0.00050505
5.25238					0.00056648
5.25743					0.00055835
5.26248					0.00055022
5.26753					0.00052051
5.27258					-3.19e-05
5.27763					0.00040562
5.28268					0.00064347
5.28773					0.00088132
5.29279					0.0021605
5.29784					0.00257568
5.30289					0.00248254
5.30794					0.0023894
5.31299					0.00202707
5.31804					0.00129245
5.32309					0.0012274
5.32814					0.00116235
5.33319					0.00072235
5.33824					0.00031343
5.34329					0.00030452
5.34834					0.00029561
5.35339					0.00019835
5.35844					3.76e-05
5.36349					0.00037593
5.36854					0.00289817
5.37359					0.00276371
5.37864					0.00262925
5.38369					0.00234921
5.38874					0.0010702
5.39379					0.00098173
5.39884					0.00089327
5.40389					0.00059172
5.40894					-6.289e-05
5.41399					0.00012724
5.41904					0.00021928
5.42409					0.00024198
5.42914					0.00026468
5.43419					0.00031403
5.43924					0.00113254
5.4443					0.00158181
5.44935					0.00175228
5.4544					0.00171076
5.45945					0.00166925
5.4645					0.00115904
5.46955					0.00086733
5.4746					0.00068262
5.47965					0.00021712
5.4847					0.00029416
5.48975					0.0022938
5.4948					0.00228699
5.49985					0.00228018
5.5049					0.00188492
5.50995					0.00101721
5.515					0.001002
5.52005					0.00098678
5.5251					0.00084255
5.53015					-0.0002418
5.5352					0.00030732
5.54025					0.00074363
5.5453					0.0007302
5.55035					0.00071678
5.5554					0.0006626
5.56045					0.00126402
5.5655					0.00155024
5.57055					0.00156349
5.57561					0.00156503
5.58066					0.00146221
5.58571					0.0013594
5.59076					0.00127717
5.59581					-0.0002762
5.60086					-0.0006376
5.60591					0.00016126
5.61096					0.00052526
5.61601					0.0005286
5.62106					0.00053195
5.62611					0.00060737
5.63116					0.00064138
5.63621					0.00064807
5.64126					0.00017564
5.64631					-0.0002968
5.65136					-0.0003127
5.65641					-0.0003218
5.66146					-0.000331
5.66651					-0.0003522
5.67156					9.2777e-05
5.67661					9.3745e-05
5.68166					9.05e-05
5.68671					8.7256e-05
5.69176					-0.0001264
5.69681					1.0718e-05
5.70186					9.8346e-07
5.70692					-8.751e-06
5.71197					-7.712e-05
5.71702					-0.0001611
5.72207					0.00090283
5.72712					0.0011175
5.73217					0.00119202
5.73722					0.00113786
5.74227					0.0010837
5.74732					0.00071077
5.75237					0.00053495
5.75742					0.00035912
5.76247					0.0002892
5.76752					0.00061919
5.77257					0.0007746
5.77762					0.00082869
5.78267					0.00082098
5.78772					0.00081327
5.79277					0.00078009
5.79782					0.00071414
5.80287					0.00040353
5.80792					9.2913e-05
5.81297					-0.0001499
5.81802					0.00107331
5.82307					0.00155447
5.82812					0.00203562
5.83317					0.00203236
5.83822					0.00202909
5.84328					0.00202508
5.84832					0.00186554
5.85337					4.5744e-05
5.85843					-0.0004281
5.86348					-0.0003174
5.86853					-0.0003038
5.87358					-0.0004165
5.87863					-0.0005293
5.88368					-5.296e-06
5.88873					0.0005661
5.89378					0.00083637
5.89883					0.00089644
5.90388					0.00076014
5.90893					0.00062384
5.91398					0.00060125
5.91903					0.00057867
5.92408					0.00047369
5.92913					-6.353e-05
5.93418					0.0002258
5.93923					0.0002828
5.94428					0.0003398
5.94933					0.00064713
5.95438					0.00169532
5.95943					0.00188276
5.96448					0.00293582
5.96953					0.00328273
5.97458					0.00333775
5.97964					0.00326215
5.98468					0.00318654
5.98973					0.00303837
5.99479					0.00172796
5.99984					0.00010109
6.00489					0.00039198
6.00994					0.00120676
6.01499					0.00124435
6.02004					0.00123072
6.02509					0.00121709
6.03014					0.00118365
6.03519					0.00114221
6.04024					0.00055053
6.04529					-0.0003835
6.05034					-0.0003645
6.05539					-0.0003958
6.06044					-0.0004271
6.06549					-0.0004947
6.07054					-0.000611
6.07559					-0.0005708
6.08064					-0.0005926
6.08569					-0.0006145
6.09074					-0.0006636
6.09579					0.00052354
6.10084					0.00055936
6.10589					0.00047179
6.11094					0.00038422
6.11599					-4.566e-05
6.12104					-0.0001139
6.1261					-0.0001821
6.13115					-0.0003467
6.1362					0.00052219
6.14125					0.00085321
6.1463					0.00073951
6.15135					0.00062582
6.1564					-0.000513
6.16145					-0.0006455
6.1665					0.00044197
6.17155					0.00049584
6.1766					0.00051263
6.18165					0.00052942
6.1867					0.00057856
6.19175					0.00042151
6.1968					0.00026446
6.20185					-4.993e-05
6.2069					-0.0003493
6.21195					0.0010773
6.217					0.00185817
6.22205					0.00196899
6.2271					0.00201974
6.23215					0.00198665
6.2372					0.00195356
6.24225					0.00168777
6.2473					-0.0006904
6.25235					-0.0011291
6.25741					-0.0006944
6.26246					-0.0005004
6.26751					-0.0005836
6.27256					-0.0006668
6.27761					-0.0008418
6.28266					0.00051826
6.28771					0.0011374
6.29276					0.00117108
6.29781					0.00120476
6.30286					0.00139285
6.30791					0.00140293
6.31296					0.00140492
6.31801					0.00140692
6.32306					0.00146801
6.32811					0.00147292
6.33316					0.00140047
6.33821					0.00132801
6.34326					0.00040815
6.34831					0.00068606
6.35336					0.00068911
6.35841					0.00065405
6.36346					0.00061899
6.36851					0.00010065
6.37356					0.00352823
6.37861					0.00344477
6.38366					0.0033613
6.38871					0.00318227
6.39376					0.0023873
6.39881					0.00163868
6.40386					0.00126945
6.40892					0.00023393
6.41397					0.00015738
6.41902					0.00070834
6.42407					0.00077826
6.42912					0.00077871
6.43417					0.00077916
6.43922					0.00077683
6.44427					0.00071677
6.44932					0.00065671
6.45437					0.00035926
6.45942					-0.000249
6.46447					-0.0001222
6.46952					-0.0001581
6.47457					-0.000194
6.47962					-0.0002948
6.48467					-0.0007957
6.48972					-0.0011339
6.49477					0.0001891
6.49982					0.00048002
6.50487					0.00052022
6.50992					0.00052153
6.51497					0.00048711
6.52002					0.0004527
6.52507					0.00038645
6.53012					0.00030534
6.53517					0.0003124
6.54023					0.00031361
6.54528					0.00015222
6.55033					-9.158e-06
6.55538					-0.0009102
6.56043					-0.0004468
6.56548					-9.181e-05
6.57053					3.4844e-05
6.57558					0.0001615
6.58063					0.00027322
6.58568					0.00026059
6.59073					0.00024797
6.59578					0.00018251
6.60083					-3.745e-05
6.60588					0.00013174
6.61093					0.00019804
6.61598					0.00013935
6.62103					8.0667e-05
6.62608					-0.0009173
6.63113					-0.0006673
6.63618					-0.0004237
6.64123					-0.0004166
6.64628					-0.0004577
6.65133					-0.0004988
6.65638					-0.0002931
6.66143					-9.646e-05
6.66648					-4.539e-05
6.67154					-3.968e-05
6.67659					-3.396e-05
6.68164					0.00136392
6.68669					0.00171742
6.69174					0.00188439
6.69679					0.00191866
6.70184					0.00195294
6.70689					0.00199163
6.71194					0.0018882
6.71699					0.00178477
6.72204					0.00126717
6.72709					0.00123075
6.73214					0.00102723
6.73719					0.00082372
6.74224					5.136e-05
6.74729					-0.0002052
6.75234					0.00051006
6.75739					0.00061039
6.76244					0.00061422
6.76749					0.0001065
6.77254					-0.0004012
6.77759					-0.0004146
6.78264					3.9856e-05
6.78769					0.00028004
6.79274					0.00030717
6.79779					0.0003343
6.80284					0.00086342
6.8079					0.00150374
6.81295					0.0015051
6.818					0.00145366
6.82305					0.00140221
6.8281					0.0011806
6.83315					-0.0003241
6.8382					-0.000693
6.84325					-0.0005576
6.8483					-0.0005354
6.85335					-0.0005282
6.8584					-0.000521
6.86345					-0.0002991
6.8685					0.00087991
6.87355					0.00086361
6.8786					0.0008473
6.88365					0.00081336
6.8887					0.00066571
6.89375					0.00039312
6.8988					0.00012053
6.90385					-0.0004777
6.9089					-0.0011357
6.91395					-0.0003855
6.919					-0.0003535
6.92405					-0.0003482
6.9291					-0.0003794
6.93415					-0.0004106
6.9392					-0.0002991
6.94426					-0.0002603
6.9493					-0.0003072
6.95435					-0.000354
6.95941					-0.0006668
6.96446					-0.0006123
6.96951					-0.0006053
6.97456					-0.0006575
6.97961					-0.0007098
6.98466					-0.0008139
6.98971					3.0152e-05
6.99476					0.00016212
6.99981					0.0001881
7.00486					9.2985e-05
7.00991					-2.13e-06
7.01496					-7.938e-05
7.02001					-0.0004889
7.02506					0.00078805
7.03011					0.00077921
7.03516					0.00077038
7.04021					0.000575
7.04526					9.7399e-05
7.05031					-4.377e-05
7.05536					3.2762e-05
7.06041					8.2207e-06
7.06546					-1.632e-05
7.07051					-7.513e-05
7.07556					0.00076357
7.08061					0.00076143
7.08566					0.00068531
7.09072					0.00060919
7.09577					0.00027362
7.10082					0.00018521
7.10587					-0.0002354
7.11092					-0.0007941
7.11597					-0.0015399
7.12102					-0.0013503
7.12607					-0.0005459
7.13112					-0.0004943
7.13617					-0.0003647
7.14122					0.00075329
7.14627					0.00247088
7.15132					0.00378954
7.15637					0.00407445
7.16142					0.00412705
7.16647					0.0041436
7.17152					0.00287198
7.17657					0.00160036
7.18162					-0.0002031
7.18667					-0.0006035
7.19172					-0.0008143
7.19677					-4.054e-05
7.20182					-4.027e-06
7.20687					3.7661e-07
7.21192					-3.663e-05
7.21697					-7.363e-05
7.22203					0.00038535
7.22708					0.00054292
7.23213					0.00070049
7.23718					0.00071458
7.24223					0.00073601
7.24728					0.00074089
7.25233					0.00064615
7.25738					0.0005514
7.26243					-0.0003033
7.26748					0.00061241
7.27253					0.00068883
7.27758					0.00061354
7.28263					0.00053825
7.28768					-7.791e-05
7.29273					-9.635e-05
7.29778					-0.0001148
7.30283					-0.0002959
7.30788					2.9175e-05
7.31293					0.00035421
7.31798					0.00046427
7.32303					0.00047998
7.32808					0.00048087
7.33313					0.00048175
7.33818					0.00058544
7.34323					0.00101724
7.34828					0.00102163
7.35333					0.00102162
7.35839					0.00101828
7.36343					0.00101494
7.36848					0.00100828
7.37354					0.00097164
7.37859					0.00090055
7.38364					0.00077527
7.38869					0.00064999
7.39374					0.00018563
7.39879					-0.0008461
7.40384					-0.0007678
7.40889					-0.0002247
7.41394					-0.0002684
7.41899					-0.000312
7.42404					-0.0004119
7.42909					0.00016124
7.43414					0.00077473
7.43919					0.00090939
7.44424					0.00096593
7.44929					0.00097566
7.45434					0.00092008
7.45939					0.00086449
7.46444					0.00126523
7.46949					0.00203273
7.47454					0.00217337
7.47959					0.00219543
7.48464					0.00206971
7.4897					0.00194399
7.49474					-0.0007786
7.49979					-0.0001465
7.50485					0.00125394
7.5099					0.00128347
7.51495					0.00129466
7.52					0.00118489
7.52505					0.00107511
7.5301					-0.000472
7.53515					-0.0013804
7.5402					-0.0013475
7.54525					0.00020715
7.5503					0.00108276
7.55535					0.00145861
7.5604					0.00183446
7.56545					0.00252528
7.5705					0.00259059
7.57555					0.00253944
7.5806					0.00248829
7.58565					0.00029226
7.5907					0.00016374
7.59575					3.5225e-05
7.6008					-0.000281
7.60585					-0.0009292
7.6109					-0.0009287
7.61595					-0.000149
7.621					0.00074243
7.62605					0.00389037
7.6311					0.00373952
7.63615					0.00358866
7.64121					0.00317182
7.64626					0.00089469
7.65131					0.00026977
7.65636					0.00124239
7.66141					0.00172487
7.66646					0.00195818
7.67151					0.0004554
7.67656					-0.0010474
7.68161					-0.0014335
7.68666					-0.00024
7.69171					0.00034321
7.69676					0.00042511
7.70181					0.00043935
7.70686					0.00038055
7.71191					0.00032174
7.71696					3.2982e-05
7.72201					-0.0007668
7.72706					-0.0007224
7.73211					6.7668e-05
7.73716					0.00030902
7.74221					0.00055037
7.74726					0.00070109
7.75231					0.00091242
7.75736					0.00089638
7.76241					0.00088034
7.76746					0.00075433
7.77252					0.00047982
7.77757					0.00037182
7.78262					0.00026381
7.78767					-0.0001323
7.79272					-0.0006297
7.79777					-0.0003323
7.80282					-0.0001397
7.80787					4.7004e-05
7.81292					5.3846e-05
7.81797					6.0687e-05
7.82302					0.0001593
7.82807					0.00025791
7.83312					0.00124893
7.83817					0.00138269
7.84322					0.00130605
7.84827					0.00122942
7.85332					0.00106338
7.85837					0.00116835
7.86342					0.00096677
7.86847					0.00076518
7.87352					0.00032666
7.87857					-0.0001097
7.88362					-0.0001144
7.88867					-0.000119
7.89372					-0.0008453
7.89877					-0.0008721
7.90382					-0.000899
7.90888					-0.0009606
7.91392					-0.0010839
7.91897					-4.08e-05
7.92403					-2.441e-05
7.92908					-1.995e-05
7.93413					-3.397e-05
7.93918					-4.799e-05
7.94423					-8.05e-05
7.94928					-0.0001552
7.95433					-0.0003057
7.95938					0.00152177
7.96443					0.00216601
7.96948					0.00218713
7.97453					0.00218582
7.97958					0.0021845
7.98463					0.00246974
7.98968					0.00250174
7.99473					0.00248726
7.99978					0.00247277
8.00483					0.00230322
8.00988					0.00197115
8.01493					0.00120362
8.01998					0.00099345
8.02503					0.00078329
8.03008					0.00074515
8.03513					0.000707
8.04018					0.00062519
8.04523					0.00060856
8.05029					0.00059193
8.05533					0.00053877
8.06039					0.00053892
8.06544					0.00052008
8.07049					0.00050124
8.07554					0.00040947
8.08059					0.0010418
8.08564					0.00128292
8.09069					0.00129582
8.09574					0.0012814
8.10079					0.00126698
8.10584					0.00093789
8.11089					0.00188816
8.11594					0.00222666
8.12099					0.00256516
8.12604					0.00246786
8.13109					0.00237056
8.13614					0.00207622
8.14119					0.00144928
8.14624					0.00142499
8.15129					0.00190107
8.15634					0.00196864
8.16139					0.00197779
8.16644					0.0019757
8.17149					0.00197361
8.17654					0.00377416
8.18159					0.00467204
8.18665					0.00464918
8.19169					0.00462632
8.19675					0.0045491
8.2018					0.00438381
8.20685					0.00368845
8.2119					0.00299309
8.21695					0.00063319
8.222					0.00027038
8.22705					0.00058985
8.2321					0.00072729
8.23715					0.00073318
8.2422					0.00073907
8.24725					0.00194999
8.2523					0.00191839
8.25735					0.00188679
8.2624					0.00181979
8.26745					0.00168605
8.2725					0.00186644
8.27755					0.00193202
8.2826					0.00186627
8.28765					0.00180051
8.2927					0.00179096
8.29775					0.0017814
8.3028					0.00171177
8.30785					0.00155971
8.3129					0.00170972
8.31795					0.0017097
8.32301					0.00170304
8.32806					0.00169638
8.33311					0.00193607
8.33816					0.00193717
8.34321					0.00191514
8.34826					0.0018931
8.35331					0.00161789
8.35836					0.00157725
8.36341					0.00226216
8.36846					0.00240167
8.37351					0.00254119
8.37856					0.00296308
8.38361					0.00376486
8.38866					0.00413178
8.39371					0.00377831
8.39876					0.00342484
8.40381					0.00262118
8.40886					0.0025841
8.41391					0.00254701
8.41896					0.00206369
8.42401					0.00157141
8.42906					0.00165341
8.43411					0.00237543
8.43916					0.003185
8.44421					0.003191
8.44927					0.00319227
8.45431					0.00276627
8.45937					0.00234028
8.46442					0.00213249
8.46946					0.00190862
8.47452					0.00199405
8.47957					0.00328092
8.48462					0.00343925
8.48967					0.00359757
8.49472					0.00513318
8.49977					0.00510949
8.50482					0.00508581
8.50987					0.00484505
8.51492					0.00334815
8.51997					0.002926
8.52502					0.00303174
8.53007					0.00343517
8.53512					0.00501943
8.54017					0.00532598
8.54522					0.00536818
8.55027					0.00537196
8.55532					0.00518676
8.56037					0.00500156
8.56542					0.00595196
8.57047					0.00598103
8.57552					0.00598571
8.58057					0.00582823
8.58562					0.00567074
8.59067					0.00425325
8.59572					0.00374509
8.60078					0.00371204
8.60582					0.00367898
8.61088					0.00358183
8.61593					0.00384524
8.62098					0.00392235
8.62603					0.00395453
8.63108					0.00392793
8.63613					0.00390132
8.64118					0.00465518
8.64623					0.00555847
8.65128					0.0059048
8.65633					0.00590727
8.66138					0.0058385
8.66643					0.00576973
8.67148					0.00548271
8.67653					0.00519856
8.68158					0.00456708
8.68663					0.00470646
8.69168					0.00475912
8.69673					0.00475242
8.70178					0.00474572
8.70683					0.00507225
8.71188					0.00581112
8.71693					0.00601116
8.72198					0.00652389
8.72704					0.0066319
8.73208					0.00667505
8.73714					0.0067182
8.74219					0.00673483
8.74723					0.00670296
8.75229					0.00667108
8.75734					0.00650131
8.76239					0.00699629
8.76744					0.00722033
8.77249					0.00730504
8.77754					0.00738974
8.78259					0.00839241
8.78764					0.00843131
8.79269					0.00841636
8.79774					0.00840142
8.80279					0.00779093
8.80784					0.00717736
8.81289					0.00778521
8.81794					0.00793752
8.82299					0.00808984
8.82804					0.0090057
8.83309					0.00901453
8.83814					0.00900439
8.84319					0.00899425
8.84824					0.00878143
8.85329					0.0087163
8.85834					0.0089253
8.86339					0.00913431
8.86844					0.00914093
8.8735					0.00927508
8.87855					0.00938032
8.88359					0.00942373
8.88865					0.0094231
8.8937					0.00942247
8.89875					0.00969867
8.9038					0.00969173
8.90885					0.00968479
8.9139					0.00965594
8.91895					0.00985226
8.924					0.0105584
8.92905					0.0107024
8.9341					0.0107726
8.93915					0.0108058
8.9442					0.0108175
8.94925					0.0108151
8.9543					0.0108114
8.95935					0.0108076
8.9644					0.0106894
8.96945					0.0111206
8.9745					0.011205
8.97955					0.0112332
8.9846					0.0112614
8.98965					0.0115577
8.9947					0.0117241
8.99975					0.0127156
9.0048					0.0130853
9.00985					0.0134838
9.01491					0.0136827
9.01996					0.0133796
9.02501					0.0130765
9.03006					0.0124087
9.03511					0.0123786
9.04016					0.013578
9.04521					0.0150309
9.05026					0.0153535
9.05531					0.015508
9.06036					0.0154474
9.06541					0.0153868
9.07046					0.015244
9.07551					0.0144895
9.08056					0.0133464
9.08561					0.0135832
9.09066					0.0136857
9.09571					0.013706
9.10076					0.0137263
9.10581					0.0139521
9.11086					0.0153257
9.11591					0.0160042
9.12096					0.0163271
9.12601					0.0157767
9.13106					0.0152262
9.13611					0.0148686
9.14117					0.0146941
9.14621					0.0143968
9.15127					0.0144498
9.15632					0.0144494
9.16137					0.0144489
9.16642					0.0145671
9.17147					0.0147674
[truncated: 16,335 more rows]

## Sheet: Fig1d
min	DP		Molar Ratio	Fit_Y	Y	ctrl. 25	ctrl. 20				ITC run1	ITC run 2	ITC run 3		mean
0.083333	-0.003772		0.017373	5.38176						Kd	12.1	14.3	27		17.8
0.1	-0.001815		0.104752	5.38123						dKd	7.32	9.76	18.6		11.8933
0.116667	-0.000788		0.192976	5.37992						H	4.86	5.38	5.85		5.36333
0.133333	-0.001041		0.282046	5.37782						dH	0.158	0.168	0.294		0.206667
0.15	-0.001084		0.371961	5.37479
0.166667	-0.000377		0.462721	5.37052
0.183333	0.00042		0.554327	5.36444
0.2	0.001248		0.646779	5.35515
0.216667	0.002027		0.740076	5.33883
0.233333	0.002625		0.834219	5.30129
0.25	0.002984		0.929207	5.14975
0.266667	0.002982		1.02504	3.54855
0.283333	0.0026		1.12172	0.515265
0.3	0.002181		1.21924	0.096944
0.316667	0.001731		1.31761	0.037195
0.333333	0.001212		1.41683	0.01835
0.35	0.000722		1.51689	0.009939
0.366667	0.000223		1.6178	0.005358
0.383333	-0.000187		1.71955	0.0025
0.4	-0.000497
0.416667	-0.000646		0.192976		4.58322
0.433333	-0.000596		0.282046		5.53311
0.45	-0.000155		0.371961		5.59231
0.466667	0.000135		0.462721		5.69729
0.483333	0.000146		0.554327		5.46065
0.5	0.000144		0.646779		5.48846
0.516667	0.000182		0.740076		5.35302
0.533333	-0.0005		0.834219		5.17459
0.55	-0.000652		0.929207		5.12902
0.566667	-0.000384		1.02504		3.54925
0.583333	-0.001306		1.12172		0.536954
0.6	-0.002162		1.21924		-0.047377
0.616667	-0.002859		1.31761		0.02313
0.633333	-0.003155		1.41683		-0.020718
0.65	-0.003351		1.51689		0.098721
0.666667	-0.003178		1.6178		0.054118
0.683333	-0.002444		1.71955		0.040864
0.7	-0.001335
0.716667	-0.000826		0.129349			-1.23107
0.733333	-0.000457		0.23829			-1.30913
0.75	-0.000778		0.348274			-1.66839
0.766667	-0.0008		0.459303			-0.885046
0.783333	-0.000391		0.571376			-1.10773
0.8	-1.4e-05		0.684492			-0.572671
0.816667	2.3e-05		0.798653			0.462714
0.833333	6e-05		0.913858			-0.843262
0.85	-0.000203		1.03011			-0.603118
0.866667	-0.000767		1.1474			-0.594077
0.883333	-0.00011		1.26574			-0.373904
0.9	0.001018		1.38512			-0.45215
0.916667	0.001896		1.50554			-0.49323
0.933333	0.002484		1.62701			-0.50416
0.95	0.003341		1.74952			-0.579972
0.966667	0.004149		1.87308			-0.560644
0.983333	0.004117		1.99768			-0.400062
1	0.004887
1.01667	0.003828
1.03333	0.006159		0.11759				0.107374
1.05	0.01256		0.216627				-0.540986
1.06667	0.01587		0.316613				-0.09646
1.08333	0.017471		0.417548				1.0225
1.1	0.017344		0.519432				-0.86592
1.11667	0.015858		0.622266				-0.225242
1.13333	0.013611		0.726048				-0.136319
1.15	0.011685		0.83078				-0.143004
1.16667	0.011298		0.93646				-0.21544
1.18333	0.011562		1.04309				-0.229134
1.2	0.011697		1.15067				-0.104616
1.21667	0.011063		1.2592				-0.034171
1.23333	0.009119		1.36867				0.064363
1.25	0.007015		1.4791				-0.269947
1.26667	0.004581		1.59048				-0.205206
1.28333	0.002526		1.7028				-0.012718
1.3	0.000264		1.81608				-0.197562
1.31667	-0.001798		1.9303				-0.145706
1.33333	-0.002841
1.35	-0.002883
1.36667	-0.003156
1.38333	-0.002748
1.4	-0.002459
1.41667	-0.00291
1.43333	-0.004001
1.45	-0.004242
1.46667	-0.004373
1.48333	-0.004284
1.5	-0.004944
1.51667	-0.005354
1.53333	-0.005065
1.55	-0.004215
1.56667	-0.004085
1.58333	-0.004475
1.6	-0.004095
1.61667	-0.003414
1.63333	-0.003764
1.65	-0.003044
1.66667	-0.001553
1.68333	-0.000773
1.7	-0.000213
1.71667	0.000178
1.73333	0.001148
1.75	0.002198
1.76667	0.002418
1.78333	0.002779
1.8	0.003339
1.81667	0.004508
1.83333	0.004838
1.85	0.004388
1.86667	0.004388
1.88333	0.004578
1.9	0.005097
1.91667	0.005385
1.93333	0.005094
1.95	0.004523
1.96667	0.004142
1.98333	0.004481
2	0.004228
2.01667	0.003916
2.03333	0.003643
2.05	0.0034
2.06667	0.002898
2.08333	0.002155
2.1	0.001811
2.11667	0.001737
2.13333	0.002112
2.15	0.002568
2.16667	0.003183
2.18333	0.003329
2.2	0.003312
2.21667	0.003155
2.23333	0.002748
2.25	0.002342
2.26667	0.002145
2.28333	0.002128
2.3	0.002239
2.31667	0.002059
2.33333	0.002189
2.35	0.00241
2.36667	0.0026
2.38333	0.00296
2.4	0.003048
2.41667	0.002935
2.43333	0.002722
2.45	0.002209
2.46667	0.001596
2.48333	0.000933
2.5	0.000127
2.51667	-0.00058
2.53333	-0.001007
2.55	-0.001223
2.56667	-0.0011
2.58333	-0.000987
2.6	-0.001157
2.61667	-0.001217
2.63333	-0.001028
2.65	-0.000949
2.66667	-0.000639
2.68333	-0.00041
2.7	-0.000702
2.71667	-0.000396
2.73333	1.1e-05
2.75	-0.000112
2.76667	9.5e-05
2.78333	-0.000429
2.8	-0.000213
2.81667	0.000423
2.83333	0.000669
2.85	0.000255
2.86667	0.000281
2.88333	0.000467
2.9	0.000944
2.91667	0.000941
2.93333	0.001218
2.95	0.001115
2.96667	0.000342
2.98333	-0.000351
3	-0.001273
3.01667	-0.002233
3.03333	-0.003014
3.05	-0.003205
3.06667	-0.003066
3.08333	-0.002456
3.1	-0.001623
3.11667	-0.00122
3.13333	-0.001306
3.15	-0.000942
3.16667	-0.000308
3.18333	-0.000384
3.2	-0.000763
3.21667	-0.00053
3.23333	0.000133
3.25	0.001436
3.26667	0.002439
3.28333	0.003483
3.3	0.004217
3.31667	0.005425
3.33333	0.005152
3.35	0.00515
3.36667	0.006217
3.38333	0.006235
3.4	0.006504
3.41667	0.006407
3.43333	0.005359
3.45	0.004162
3.46667	0.001894
3.48333	-0.000863
3.5	-0.000684
3.51667	-0.003862
3.53333	0.00038
3.55	0.003881
3.56667	0.027753
3.58333	0.072675
3.6	0.124467
3.61667	0.174809
3.63333	0.204702
3.65	0.216954
3.66667	0.211727
3.68333	0.191209
3.7	0.170166
3.71667	0.145701
3.73333	0.120575
3.75	0.09838
3.76667	0.077545
3.78333	0.06274
3.8	0.047682
3.81667	0.030551
3.83333	0.01872
3.85	0.010349
3.86667	0.007188
3.88333	0.004667
3.9	0.001877
3.91667	-0.000478
3.93333	-0.002684
3.95	-0.003719
3.96667	-0.003895
3.98333	-0.00336
4	-0.00362
4.01667	-0.003687
4.03333	-0.004134
4.05	-0.00449
4.06667	-0.003857
4.08333	-0.004064
4.1	-0.003937
4.11667	-0.003038
4.13333	-0.00149
4.15	0.001099
4.16667	0.000998
4.18333	-0.000584
4.2	-0.00163
4.21667	-0.001674
4.23333	-0.001379
4.25	-0.001213
4.26667	-0.001148
4.28333	-0.001062
4.3	-0.002249
4.31667	-0.003324
4.33333	-0.003319
4.35	-0.003174
4.36667	-0.003349
4.38333	-0.003174
4.4	-0.002698
4.41667	-0.002098
4.43333	-0.001518
4.45	-0.000498
4.46667	0.000142
4.48333	0.000822
4.5	0.0012
4.51667	0.001104
4.53333	0.000837
4.55	0.000691
4.56667	0.000754
4.58333	0.001018
4.6	0.001476
4.61667	0.001961
4.63333	0.002216
4.65	0.002202
4.66667	0.002057
4.68333	0.001672
4.7	0.001086
4.71667	0.0006
4.73333	-5.6e-05
4.75	-0.000642
4.76667	-0.001509
4.78333	-0.002275
4.8	-0.002818
4.81667	-0.002691
4.83333	-0.002683
4.85	-0.002596
4.86667	-0.002358
4.88333	-0.002541
4.9	-0.003175
4.91667	-0.003656
4.93333	-0.003087
4.95	-0.002649
4.96667	-0.00214
4.98333	-0.001211
5	-0.000356
5.01667	0.000415
5.03333	0.001596
5.05	0.002608
5.06667	0.003169
5.08333	0.004051
5.1	0.004456
5.11667	0.004841
5.13333	0.005257
5.15	0.006013
5.16667	0.006868
5.18333	0.007624
5.2	0.008578
5.21667	0.008094
5.23333	0.007411
5.25	0.007108
5.26667	0.005614
5.28333	0.003071
5.3	0.001534
5.31667	0.00022
5.33333	-0.001064
5.35	-0.002899
5.36667	-0.004553
5.38333	-0.005327
5.4	-0.006149
5.41667	-0.00578
5.43333	-0.00307
5.45	-0.001301
5.46667	-0.001212
5.48333	-0.001212
5.5	-0.000952
5.51667	0.00131
5.53333	0.002121
5.55	0.003622
5.56667	0.006274
5.58333	0.005865
5.6	0.004667
5.61667	0.004429
5.63333	0.003891
5.65	0.003354
5.66667	0.003586
5.68333	0.003778
5.7	0.002677
5.71667	0.001624
5.73333	-0.000159
5.75	-0.000663
5.76667	-0.000506
5.78333	-0.000819
5.8	-0.000792
5.81667	-0.000739
5.83333	-0.000717
5.85	-0.000265
5.86667	1.8e-05
5.88333	-0.00033
5.9	-0.000314
5.91667	7.4e-05
5.93333	0.000963
5.95	0.002561
5.96667	0.00349
5.98333	0.003788
6	0.005595
6.01667	0.01019
6.03333	0.011445
6.05	0.01341
6.06667	0.040006
6.08333	0.093241
6.1	0.151738
6.11667	0.2023
6.13333	0.235323
6.15	0.247495
6.16667	0.243358
6.18333	0.22352
6.2	0.192869
6.21667	0.161959
6.23333	0.139359
6.25	0.111669
6.26667	0.092649
6.28333	0.077319
6.3	0.061549
6.31667	0.049887
6.33333	0.040735
6.35	0.032713
6.36667	0.024921
6.38333	0.018809
6.4	0.014751
6.41667	0.012217
6.43333	0.009773
6.45	0.005949
6.46667	0.001825
6.48333	-0.002039
6.5	-0.004843
6.51667	-0.005878
6.53333	-0.006863
6.55	-0.007898
6.56667	-0.008523
6.58333	-0.008138
6.6	-0.008106
6.61667	-0.008247
6.63333	-0.007997
6.65	-0.007908
6.66667	-0.008129
6.68333	-0.008709
6.7	-0.007749
6.71667	-0.00736
6.73333	-0.00688
6.75	-0.00551
6.76667	-0.003821
6.78333	-0.002831
6.8	-0.002102
6.81667	-0.001186
6.83333	-0.001081
6.85	0.000114
6.86667	0.001229
6.88333	0.001324
6.9	0.001601
6.91667	0.001711
6.93333	0.001881
6.95	0.002411
6.96667	0.002772
6.98333	0.002462
7	0.001974
7.01667	0.001838
7.03333	0.001791
7.05	0.001905
7.06667	0.002058
7.08333	0.001862
7.1	0.001726
7.11667	0.001959
7.13333	0.002351
7.15	0.002404
7.16667	0.002866
7.18333	0.003119
7.2	0.003389
7.21667	0.003873
7.23333	0.004347
7.25	0.004991
7.26667	0.005475
7.28333	0.005299
7.3	0.005004
7.31667	0.005008
7.33333	0.005251
7.35	0.004964
7.36667	0.004507
7.38333	0.003541
7.4	0.002526
7.41667	0.002111
7.43333	0.001825
7.45	0.001559
7.46667	0.001313
7.48333	0.001257
7.5	0.001352
7.51667	0.000914
7.53333	0.000536
7.55	0.000148
7.56667	9e-05
7.58333	0.000283
7.6	0.000613
7.61667	0.000558
7.63333	0.000324
7.65	0.000569
7.66667	0.001335
7.68333	0.00149
7.7	0.001301
7.71667	0.002394
7.73333	0.001398
7.75	0.001041
7.76667	0.001515
7.78333	0.000938
7.8	8.3e-05
7.81667	-0.000673
7.83333	-0.001238
7.85	-0.000994
7.86667	-0.001189
7.88333	-0.000594
7.9	0.000147
7.91667	0.000975
7.93333	0.001103
7.95	0.001012
7.96667	0.00046
7.98333	-0.000312
8	-0.000791
8.01667	-0.000396
8.03333	0.000188
8.05	0.000843
8.06667	0.001277
8.08333	0.000561
8.1	0.000855
8.11667	0.000808
8.13333	0.000281
8.15	-0.000506
8.16667	-0.001903
8.18333	-0.00296
8.2	-0.003281
8.21667	-0.003187
8.23333	-0.003384
8.25	-0.00354
8.26667	-0.003686
8.28333	-0.003582
8.3	-0.003395
8.31667	-0.002955
8.33333	-0.002636
8.35	-0.002816
8.36667	-0.002686
8.38333	-0.001856
8.4	-0.000984
8.41667	-0.000209
8.43333	0.000256
8.45	0.000961
8.46667	0.002416
8.48333	0.003111
8.5	0.00318
8.51667	0.002761
8.53333	0.003462
8.55	0.000994
8.56667	0.021805
8.58333	0.066116
8.6	0.116502
8.61667	0.170391
8.63333	0.21055
8.65	0.231678
8.66667	0.237897
8.68333	0.228616
8.7	0.21877
8.71667	0.205967
8.73333	0.186715
8.75	0.162392
8.76667	0.13798
8.78333	0.111247
8.8	0.08958
8.81667	0.077008
8.83333	0.057865
8.85	0.042732
8.86667	0.03447
8.88333	0.027507
8.9	0.024151
8.91667	0.021089
8.93333	0.017937
8.95	0.015376
8.96667	0.013784
8.98333	0.012543
9	0.011218
9.01667	0.009338
9.03333	0.007249
9.05	0.005749
9.06667	0.00471
9.08333	0.004291
9.1	0.003868
9.11667	0.003142
9.13333	0.002186
9.15	0.00185
9.16667	0.001594
9.18333	0.001548
9.2	0.00161
9.21667	0.001368
9.23333	0.000797
9.25	0.000365
9.26667	0.000214
9.28333	0.000473
9.3	0.000849
9.31667	0.001243
9.33333	0.001448
9.35	0.001492
9.36667	0.001736
9.38333	0.002
9.4	0.002463
9.41667	0.002774
9.43333	0.003036
9.45	0.003417
9.46667	0.004038
9.48333	0.004409
9.5	0.004719
9.51667	0.004628
9.53333	0.004467
9.55	0.004497
9.56667	0.004726
9.58333	0.004995
9.6	0.004954
9.61667	0.004482
9.63333	0.003911
9.65	0.003779
9.66667	0.003947
9.68333	0.004536
9.7	0.005064
9.71667	0.005193
9.73333	0.004892
9.75	0.004391
9.76667	0.003749
9.78333	0.003158
9.8	0.002867
9.81667	0.002948
9.83333	0.003218
9.85	0.003898
9.86667	0.004449
9.88333	0.004829
9.9	0.00548
9.91667	0.005913
9.93333	0.005917
9.95	0.0062
9.96667	0.005913
9.98333	0.005366
10	0.00465
10.0167	0.004077
10.0333	0.003114
10.05	0.002471
10.0667	0.002318
10.0833	0.002225
10.1	0.001814
10.1167	0.001276
10.1333	0.000978
10.15	0.00043
10.1667	7.2e-05
10.1833	-0.000876
10.2	-0.001212
10.2167	-0.002033
10.2333	-0.002215
10.25	-0.000127
10.2667	0.000891
10.2833	0.00174
10.3	0.002461
10.3167	0.003676
10.3333	0.004532
10.35	0.004438
10.3667	0.003903
10.3833	0.003289
10.4	0.003068
10.4167	0.002992
10.4333	0.003216
10.45	0.00382
10.4667	0.004655
10.4833	0.004419
10.5	0.003926
10.5167	0.00326
10.5333	0.002634
10.55	0.002197
10.5667	0.001581
10.5833	0.001014
10.6	0.00059
10.6167	0.000331
10.6333	0.000143
10.65	0.000194
10.6667	0.000415
10.6833	0.000356
10.7	1.9e-05
10.7167	-0.000446
10.7333	-0.000651
10.75	-0.000385
10.7667	-0.00026
10.7833	-0.000255
10.8	-0.000219
10.8167	-0.000263
10.8333	-0.000226
10.85	-0.00045
10.8667	-0.000634
10.8833	-0.000618
10.9	-0.001062
10.9167	-0.001668
10.9333	-0.001683
10.95	-0.000139
10.9667	0.000425
10.9833	0.000289
11	0.000452
11.0167	-0.000787
11.0333	0.003713
11.05	0.005813
11.0667	0.014764
11.0833	0.050394
11.1	0.098953
11.1167	0.157048
11.1333	0.209852
11.15	0.245017
11.1667	0.262672
11.1833	0.259527
11.2	0.250099
11.2167	0.235607
11.2333	0.215055
11.25	0.185463
11.2667	0.14953
11.2833	0.122788
11.3	0.096873
11.3167	0.074802
11.3333	0.056971
11.35	0.04889
11.3667	0.043299
11.3833	0.037878
11.4	0.033534
11.4167	0.029713
11.4333	0.026462
11.45	0.02352
11.4667	0.021469
11.4833	0.019878
11.5	0.018153
11.5167	0.01583
11.5333	0.013817
11.55	0.011544
11.5667	0.009671
11.5833	0.007738
11.6	0.005941
11.6167	0.004404
11.6333	0.003208
11.65	0.002091
11.6667	0.001194
11.6833	0.000308
11.7	-0.000403
11.7167	-0.001244
11.7333	-0.002486
11.75	-0.004147
11.7667	-0.005289
11.7833	-0.0048
11.8	-0.003416
11.8167	-0.003762
11.8333	-0.004808
11.85	-0.004295
11.8667	-0.002691
11.8833	-0.001177
11.9	-0.000986
11.9167	-0.000772
11.9333	-0.000128
11.95	0.000606
11.9667	0.001181
11.9833	0.001305
12	0.002208
12.0167	0.002929
12.0333	0.001571
12.05	0.001442
12.0667	0.001823
12.0833	0.002104
12.1	0.002056
12.1167	0.00134
12.1333	0.000764
12.15	0.000888
12.1667	0.000861
12.1833	0.000915
12.2	0.00154
12.2167	0.001939
12.2333	0.001879
12.25	0.000988
12.2667	0.000357
12.2833	4.7e-05
12.3	-0.000362
12.3167	-0.000386
12.3333	0.000461
12.35	0.001097
12.3667	0.000984
12.3833	0.00055
12.4	0.000239
12.4167	0.000413
12.4333	0.000688
12.45	0.000502
12.4667	0.000106
12.4833	-0.000519
12.5	-0.001573
12.5167	-0.0023
12.5333	-0.002537
12.55	-0.001964
12.5667	-0.000792
12.5833	-0.000299
12.6	0.000256
12.6167	0.000239
12.6333	-0.000709
12.65	-0.001876
12.6667	-0.002214
12.6833	0.002039
12.7	0.007244
12.7167	0.009158
12.7333	0.007282
12.75	0.004277
12.7667	0.001731
12.7833	0.001305
12.8	0.001522
12.8167	0.001616
12.8333	0.00146
12.85	0.000354
12.8667	-0.001851
12.8833	-0.002447
12.9	-0.003282
12.9167	-0.005182
12.9333	-0.005832
12.95	-0.005402
12.9667	-0.004752
12.9833	-0.003232
13	-0.001881
13.0167	-0.000557
13.0333	0.000618
13.05	0.001462
13.0667	0.001977
13.0833	0.001841
13.1	0.001387
13.1167	0.000688
13.1333	-0.000132
13.15	-0.000151
13.1667	0.00041
13.1833	0.00091
13.2	0.000872
13.2167	0.0011
13.2333	0.000788
13.25	0.000295
13.2667	0.000143
13.2833	0.000811
13.3	0.00059
13.3167	-0.000186
13.3333	0.000289
13.35	-0.000337
13.3667	-0.000802
13.3833	-0.000498
13.4	0.000578
13.4167	0.001689
13.4333	0.002779
13.45	0.00467
13.4667	0.006201
13.4833	0.005682
13.5	0.002994
13.5167	0.000539
13.5333	0.000575
13.55	0.00266
13.5667	0.012386
13.5833	0.035301
13.6	0.071497
13.6167	0.114695
13.6333	0.160863
13.65	0.205011
13.6667	0.238489
13.6833	0.257237
13.7	0.256944
13.7167	0.241992
13.7333	0.22383
13.75	0.193768
13.7667	0.168455
13.7833	0.138933
13.8	0.11316
13.8167	0.096645
13.8333	0.08074
13.85	0.068635
13.8667	0.05934
13.8833	0.051005
13.9	0.04568
13.9167	0.04103
13.9333	0.036739
13.95	0.032379
13.9667	0.028799
13.9833	0.026349
14	0.023238
14.0167	0.01978
14.0333	0.015773
14.05	0.012895
14.0667	0.010917
14.0833	0.008679
14.1	0.00675
14.1167	0.004823
14.1333	0.003615
14.15	0.002167
14.1667	0.001019
14.1833	-0.000199
14.2	-0.001278
14.2167	-0.001598
14.2333	-0.001728
14.25	-0.001939
14.2667	-0.002349
14.2833	-0.002889
14.3	-0.003591
14.3167	-0.004015
14.3333	-0.004249
14.35	-0.004513
14.3667	-0.004287
14.3833	-0.003751
14.4	-0.003266
14.4167	-0.002831
14.4333	-0.002355
14.45	-0.00197
14.4667	-0.001434
14.4833	-0.000859
14.5	-0.000324
14.5167	-2.2e-05
14.5333	0.00026
14.55	0.000722
14.5667	0.001314
14.5833	0.001656
14.6	0.001868
14.6167	0.002145
14.6333	0.002791
14.65	0.002767
14.6667	0.002224
14.6833	0.00236
14.7	0.002447
14.7167	0.002444
14.7333	0.00248
14.75	0.002636
14.7667	0.002973
14.7833	0.003209
14.8	0.002977
14.8167	0.003055
14.8333	0.003004
14.85	0.002773
14.8667	0.002342
14.8833	0.00179
14.9	0.00152
14.9167	0.00144
14.9333	0.001429
14.95	0.001529
14.9667	0.001328
14.9833	0.001638
15	0.001958
15.0167	0.001965
15.0333	0.001841
15.05	0.001517
15.0667	0.001054
15.0833	0.00027
15.1	-0.000663
15.1167	-0.001646
15.1333	-0.002839
15.15	-0.003562
15.1667	-0.003935
15.1833	-0.004048
15.2	-0.003671
15.2167	-0.002918
15.2333	-0.002306
15.25	-0.002013
15.2667	-0.00176
15.2833	-0.001617
15.3	-0.001415
15.3167	-0.000278
15.3333	-0.00034
15.35	0.000247
15.3667	9.4e-05
15.3833	-0.000219
15.4	-0.000232
15.4167	-8e-05
15.4333	0.000872
15.45	0.002464
15.4667	0.003276
15.4833	0.002598
15.5	0.00154
15.5167	0.000897
15.5333	0.000783
15.55	0.0006
15.5667	0.000156
15.5833	-0.000588
15.6	-0.001391
15.6167	-0.002362
15.6333	-0.003573
15.65	-0.004664
15.6667	-0.004945
15.6833	-0.004836
15.7	-0.004338
15.7167	-0.002916
15.7333	-0.001254
15.75	-0.000502
15.7667	-5e-05
15.7833	0.000562
15.8	0.001034
15.8167	0.001243
15.8333	0.001021
15.85	0.00085
15.8667	0.000879
15.8833	0.000638
15.9	0.001227
15.9167	0.002646
15.9333	0.002825
15.95	0.000415
15.9667	-0.002056
15.9833	-0.003687
16	-0.005587
16.0167	-0.006805
16.0333	-0.006133
16.05	-0.007891
16.0667	0.001471
16.0833	0.028483
16.1	0.075515
16.1167	0.129962
16.1333	0.175948
16.15	0.216155
16.1667	0.237331
16.1833	0.249708
16.2	0.249734
16.2167	0.236377
16.2333	0.22706
16.25	0.204492
16.2667	0.178475
16.2833	0.144628
16.3	0.11541
16.3167	0.094021
16.3333	0.077661
16.35	0.064422
16.3667	0.055942
16.3833	0.047193
16.4	0.039643
16.4167	0.033823
16.4333	0.029773
16.45	0.027003
16.4667	0.023964
16.4833	0.020264
16.5	0.015334
16.5167	0.012655
16.5333	0.011116
16.55	0.008857
16.5667	0.007598
16.5833	0.00567
16.6	0.004501
16.6167	0.003155
16.6333	0.002159
16.65	0.001063
16.6667	0.000577
16.6833	0.000292
16.7	-0.000704
16.7167	-0.001446
16.7333	-0.001267
16.75	-0.001008
16.7667	-0.00021
16.7833	7.9e-05
16.8	-9.2e-05
16.8167	-0.000208
16.8333	-0.000513
16.85	-0.000358
16.8667	-0.000803
16.8833	-0.001658
16.9	-0.002183
16.9167	-0.00227
16.9333	-0.001737
16.95	-0.001064
16.9667	-0.000551
16.9833	-0.000848
17	-0.000695
17.0167	-0.000173
17.0333	-0.000211
17.05	0.000382
17.0667	0.000765
17.0833	-0.000203
17.1	-0.00097
17.1167	-0.001137
17.1333	-0.001403
17.15	-0.001609
17.1667	-0.000685
17.1833	-0.000201
17.2	0.000273
17.2167	0.000379
17.2333	0.000136
17.25	-0.000147
17.2667	-0.00072
17.2833	-0.001223
17.3	-0.001826
17.3167	-0.002646
17.3333	-0.002023
17.35	-0.001551
17.3667	-0.001749
17.3833	-0.001687
17.4	-0.001245
17.4167	-0.000386
17.4333	6.5e-05
17.45	0.000116
17.4667	4.7e-05
17.4833	-0.000302
17.5	-0.000262
17.5167	-5.9e-05
17.5333	0.000195
17.55	0.00068
17.5667	0.001785
17.5833	0.00327
17.6	0.004514
17.6167	0.005434
17.6333	0.005987
17.65	0.00601
17.6667	0.006503
17.6833	0.007386
17.7	0.008209
17.7167	0.008566
17.7333	0.009526
17.75	0.010447
17.7667	0.009817
17.7833	0.009317
17.8	0.009077
17.8167	0.009131
17.8333	0.009626
17.85	0.010192
17.8667	0.010558
17.8833	0.010664
17.9	0.010049
17.9167	0.008996
17.9333	0.008072
17.95	0.006668
17.9667	0.005905
17.9833	0.006981
18	0.007188
18.0167	0.007412
18.0333	0.007632
18.05	0.007032
18.0667	0.004832
18.0833	0.002422
18.1	-0.000188
18.1167	-0.02356
18.1333	-0.044331
18.15	-0.043402
18.1667	-0.036902
18.1833	-0.031783
18.2	-0.026914
18.2167	-0.02166
18.2333	-0.017378
18.25	-0.014726
18.2667	-0.013065
18.2833	-0.011013
18.3	-0.008022
18.3167	-0.005569
18.3333	-0.002919
18.35	-0.000329
18.3667	0.002361
18.3833	0.005011
18.4	0.006821
18.4167	0.007757
18.4333	0.008812
18.45	0.010887
18.4667	0.014752
18.4833	0.019207
18.5	0.021142
18.5167	0.022285
18.5333	0.023637
18.55	0.024449
18.5667	0.029892
18.5833	0.059534
18.6	0.092017
18.6167	0.127585
18.6333	0.160785
18.65	0.183375
18.6667	0.203024
18.6833	0.222624
18.7	0.240133
18.7167	0.244888
18.7333	0.234595
18.75	0.218561
18.7667	0.195797
18.7833	0.170744
18.8	0.13758
18.8167	0.10928
18.8333	0.098793
18.85	0.087206
18.8667	0.076669
18.8833	0.070022
18.9	0.062245
18.9167	0.05442
18.9333	0.045999
18.95	0.037838
18.9667	0.031597
18.9833	0.025616
19	0.019595
19.0167	0.015255
19.0333	0.014
19.05	0.011935
19.0667	0.00662
19.0833	0.002534
19.1	0.000289
19.1167	0.000153
19.1333	0.000233
19.15	0.000174
19.1667	0.000514
19.1833	-0.000166
19.2	-0.001245
19.2167	-0.003278
19.2333	-0.004343
19.25	-0.004617
19.2667	-0.004241
19.2833	-0.004246
19.3	-0.00544
19.3167	-0.007011
19.3333	-0.00815
19.35	-0.00736
19.3667	-0.006269
19.3833	-0.006129
19.4	-0.006798
19.4167	-0.007616
19.4333	-0.008371
19.45	-0.008936
19.4667	-0.009231
19.4833	-0.008476
19.5	-0.009171
19.5167	-0.009637
19.5333	-0.009308
19.55	-0.008978
19.5667	-0.008929
19.5833	-0.00862
19.6	-0.008581
19.6167	-0.008975
19.6333	-0.010082
19.65	-0.011159
19.6667	-0.011896
19.6833	-0.012473
19.7	-0.01258
19.7167	-0.012283
19.7333	-0.012806
19.75	-0.01421
19.7667	-0.015643
19.7833	-0.015717
19.8	-0.01536
19.8167	-0.015053
19.8333	-0.015463
19.85	-0.017253
19.8667	-0.018874
19.8833	-0.019954
19.9	-0.021004
19.9167	-0.021365
19.9333	-0.02111
19.95	-0.017386
19.9667	-0.013132
19.9833	-0.018237
20	-0.014283
20.0167	0.01596
20.0333	0.037203
20.05	0.046557
20.0667	0.04285
20.0833	0.034213
20.1	0.026947
20.1167	0.02214
20.1333	0.018328
20.15	0.015416
20.1667	0.013064
20.1833	0.010782
20.2	0.009039
20.2167	0.006944
20.2333	0.004759
20.25	0.002405
20.2667	6.1e-05
20.2833	-0.000953
20.3	-0.001997
20.3167	-0.002978
20.3333	-0.003973
20.35	-0.004649
20.3667	-0.005304
20.3833	-0.00539
20.4	-0.005605
20.4167	-0.004948
20.4333	-0.004372
20.45	-0.004327
20.4667	-0.003971
20.4833	-0.003716
20.5	-0.0035
20.5167	-0.003518
20.5333	-0.003362
20.55	-0.003357
20.5667	-0.003852
20.5833	-0.004487
20.6	-0.004852
20.6167	-0.004892
20.6333	-0.004773
20.65	-0.004684
20.6667	-0.004196
20.6833	-0.003817
20.7	-0.003718
20.7167	-0.004062
20.7333	-0.00492
20.75	-0.005438
20.7667	-0.005156
20.7833	-0.003764
20.8	-0.003932
20.8167	-0.004036
20.8333	-0.003745
20.85	-0.002594
20.8667	-0.001873
20.8833	-0.000222
20.9	-0.000281
20.9167	0.000555
20.9333	0.000966
20.95	0.001446
20.9667	0.002917
20.9833	0.000917
21	-0.004362
21.0167	-0.008085
21.0333	-0.008994
21.05	-0.011273
21.0667	-0.002061
21.0833	0.02695
21.1	0.055881
21.1167	0.091119
21.1333	0.121102
21.15	0.149665
21.1667	0.171907
21.1833	0.1919
21.2	0.209143
21.2167	0.211523
21.2333	0.208547
21.25	0.198622
21.2667	0.179967
21.2833	0.162371
21.3	0.156356
21.3167	0.139879
21.3333	0.113606
21.35	0.095943
21.3667	0.07584
21.3833	0.058107
21.4	0.055384
21.4167	0.05225
21.4333	0.04711
21.45	0.041171
21.4667	0.036461
21.4833	0.028961
21.5	0.018022
21.5167	0.006251
21.5333	0.003725
21.55	0.003239
21.5667	0.002213
21.5833	0.001617
21.6	0.001411
21.6167	0.002535
21.6333	0.003393
21.65	0.002992
21.6667	0.00184
21.6833	0.002169
21.7	0.002507
21.7167	0.002575
21.7333	0.003329
21.75	0.003702
21.7667	0.002695
21.7833	0.002409
21.8	0.002462
21.8167	0.002576
21.8333	0.002885
21.85	0.003334
21.8667	0.003442
21.8833	0.003251
21.9	0.00258
21.9167	0.00169
21.9333	0.001225
21.95	0.00135
21.9667	0.001365
21.9833	0.00171
22	0.002194
22.0167	0.001211
22.0333	0.000842
22.05	0.000654
22.0667	0.000326
22.0833	-0.000363
22.1	-0.001951
22.1167	-0.002308
22.1333	-0.002049
22.15	-0.00347
22.1667	-0.000151
22.1833	0.000708
22.2	-0.001203
22.2167	-0.00274
22.2333	-0.002002
22.25	-0.001593
22.2667	-0.000495
22.2833	-0.001786
22.3	-0.002478
22.3167	-0.001663
22.3333	-0.002261
22.35	-0.003249
22.3667	-0.002317
22.3833	-0.001435
22.4	-0.001572
22.4167	-0.0004
22.4333	0.000922
22.45	0.000775
22.4667	0.001157
22.4833	0.00145
22.5	0.001612
22.5167	0.001139
22.5333	0.0016
22.55	0.00195
22.5667	0.00177
22.5833	0.00212
22.6	0.003591
22.6167	0.004409
22.6333	0.003663
22.65	0.002587
22.6667	0.00201
22.6833	0.001504
22.7	0.001538
22.7167	0.001931
22.7333	0.001651
22.75	0.00142
22.7667	0.0013
22.7833	0.001619
22.8	0.001579
22.8167	0.001187
22.8333	0.000452
22.85	0.000457
22.8667	0.000291
22.8833	0.000656
22.9	0.000781
22.9167	0.000663
22.9333	0.000651
22.95	0.000639
22.9667	0.000457
22.9833	0.000966
23	0.001954
23.0167	0.001888
23.0333	0.002056
23.05	0.002014
23.0667	0.002173
23.0833	0.001951
23.1	0.002069
23.1167	0.001281
23.1333	-0.000485
23.15	-0.001472
23.1667	-0.002098
23.1833	-0.002474
23.2	-0.00237
23.2167	-0.002017
23.2333	-0.000903
23.25	-0.00034
23.2667	-0.000746
23.2833	-0.001483
23.3	-0.00236
23.3167	-0.002918
23.3333	-0.002579
23.35	-0.00162
23.3667	-0.00082
23.3833	0.000169
23.4	-0.000112
23.4167	-0.001176
23.4333	-0.000982
23.45	-0.001749
23.4667	-0.004745
23.4833	-0.006212
23.5	-0.007248
23.5167	-0.011518
23.5333	-0.011941
23.55	0.001207
23.5667	0.012035
23.5833	0.021872
23.6	0.03137
23.6167	0.053635
23.6333	0.085757
23.65	0.10723
23.6667	0.126572
23.6833	0.147845
23.7	0.163577
23.7167	0.173828
23.7333	0.178646
23.75	0.181754
23.7667	0.172243
23.7833	0.160901
23.8	0.14914
23.8167	0.137636
23.8333	0.125711
23.85	0.113187
23.8667	0.097552
23.8833	0.082377
23.9	0.066472
23.9167	0.059286
23.9333	0.053428
23.95	0.048191
23.9667	0.042874
23.9833	0.036847
24	0.032509
24.0167	0.028671
24.0333	0.023873
24.05	0.020074
24.0667	0.018405
24.0833	0.015936
24.1	0.013148
24.1167	0.010398
24.1333	0.007429
24.15	0.00497
24.1667	0.00347
24.1833	0.003891
24.2	0.003922
24.2167	0.003522
24.2333	0.003143
24.25	0.002784
24.2667	0.002585
24.2833	0.002336
24.3	0.001327
24.3167	0.000558
24.3333	-0.0003
24.35	-0.000547
24.3667	0.000555
24.3833	0.001747
24.4	0.002429
24.4167	0.002722
24.4333	0.002226
24.45	0.00154
24.4667	0.000844
24.4833	0.000798
24.5	0.000463
24.5167	0.000338
24.5333	-0.000155
24.55	-0.001188
24.5667	-0.001861
24.5833	-0.001524
24.6	-0.000656
24.6167	0.000562
24.6333	0.000253
24.65	-0.001046
24.6667	-0.001905
24.6833	-0.001204
24.7	-0.000933
24.7167	0.00088
24.7333	0.008126
24.75	0.011281
24.7667	0.008307
24.7833	0.006003
24.8	0.004918
24.8167	0.005347
24.8333	0.004518
24.85	0.002779
24.8667	0.0017
24.8833	-5.8e-05
24.9	-0.001047
24.9167	-0.000863
24.9333	-0.000465
24.95	0.000382
24.9667	0.00092
24.9833	0.001158
25	0.000766
25.0167	0.000627
25.0333	0.000312
25.05	-0.000553
25.0667	0.000141
25.0833	0.001846
25.1	0.002111
25.1167	0.001839
25.1333	0.002141
25.15	0.001633
25.1667	0.001125
25.1833	0.001157
25.2	0.000729
25.2167	-0.000337
25.2333	-0.001209
25.25	-0.001182
25.2667	-0.001065
25.2833	-0.000708
25.3	-0.00052
25.3167	-0.000682
25.3333	-0.001221
25.35	-0.001361
25.3667	-0.00015
25.3833	0.00078
25.4	0.001371
25.4167	0.001892
25.4333	0.001675
25.45	0.000677
25.4667	0.00075
25.4833	0.000962
25.5	0.000944
25.5167	0.001877
25.5333	0.001859
25.55	0.001401
25.5667	0.000803
25.5833	8.6e-05
25.6	-0.001842
25.6167	-0.003452
25.6333	-0.004803
25.65	-0.004355
25.6667	-0.002546
25.6833	-0.001328
25.7	-0.000549
25.7167	-0.000103
25.7333	-5.9e-05
25.75	-0.000606
25.7667	-0.000673
25.7833	-0.000749
25.8	-0.000886
25.8167	-0.000824
25.8333	-0.000436
25.85	0.000203
25.8667	0.001131
25.8833	0.00132
25.9	0.000628
25.9167	-0.000155
25.9333	-0.000601
25.95	-0.000386
25.9667	0.001008
25.9833	0.002402
26	0.003437
26.0167	0.001729
26.0333	0.00194
26.05	-0.000149
26.0667	-0.000379
26.0833	-0.000668
26.1	0.009062
26.1167	0.028102
26.1333	0.048889
26.15	0.072006
26.1667	0.095103
26.1833	0.110641
26.2	0.126718
26.2167	0.136474
26.2333	0.139168
26.25	0.139822
26.2667	0.137446
26.2833	0.13307
26.3	0.126854
26.3167	0.118807
26.3333	0.110619
26.35	0.10277
26.3667	0.094132
26.3833	0.086073
26.4	0.079444
26.4167	0.074015
26.4333	0.069364
26.45	0.064883
26.4667	0.059862
26.4833	0.054301
26.5	0.04911
26.5167	0.044378
26.5333	0.040515
26.55	0.036552
26.5667	0.032669
26.5833	0.029086
26.6	0.026273
26.6167	0.023979
26.6333	0.021474
26.65	0.019789
26.6667	0.018955
26.6833	0.01663
26.7	0.015035
26.7167	0.01446
26.7333	0.012904
26.75	0.011257
26.7667	0.010191
26.7833	0.009855
26.8	0.009809
26.8167	0.009552
26.8333	0.009365
26.85	0.009398
26.8667	0.00914
26.8833	0.008733
26.9	0.008576
26.9167	0.008218
26.9333	0.00728
26.95	0.006952
26.9667	0.006715
26.9833	0.005927
27	0.005279
27.0167	0.00497
27.0333	0.004622
27.05	0.003834
27.0667	0.003125
27.0833	0.002517
27.1	0.001869
27.1167	0.00117
27.1333	-0.000158
27.15	-0.001157
27.1667	-0.001585
27.1833	-0.001583
27.2	-0.001282
27.2167	-0.00043
27.2333	-0.000198
27.25	0.000454
27.2667	0.000666
27.2833	0.000307
27.3	0.000299
27.3167	0.000491
27.3333	0.000394
27.35	-0.000144
27.3667	-0.000341
27.3833	-0.000279
27.4	0.000444
27.4167	0.000737
27.4333	0.00067
27.45	0.000503
27.4667	0.000667
27.4833	0.00121
27.5	0.001354
27.5167	0.001528
27.5333	0.001722
27.55	0.001687
27.5667	0.002012
27.5833	0.002507
27.6	0.002801
27.6167	0.003127
27.6333	0.002713
27.65	0.002179
27.6667	0.002026
27.6833	0.001962
27.7	0.001708
27.7167	0.001365
27.7333	0.001284
27.75	0.001682
27.7667	0.00205
27.7833	0.001969
27.8	0.001627
27.8167	0.001496
27.8333	0.001186
27.85	0.000247
27.8667	-0.000562
27.8833	-2e-06
27.9	0.000379
27.9167	0.00108
27.9333	0.002253
27.95	0.004876
27.9667	0.005809
27.9833	0.007733
28	0.018086
28.0167	0.030668
28.0333	0.016069
28.05	-0.006629
28.0667	-0.034938
28.0833	-0.039647
28.1	-0.022155
28.1167	-0.008136
28.1333	-0.001804
28.15	-0.000462
28.1667	-0.0007
28.1833	0.000613
28.2	0.001695
28.2167	0.002376
28.2333	0.003023
28.25	0.003901
28.2667	0.003939
28.2833	0.003866
28.3	0.003394
28.3167	0.002681
28.3333	0.001787
28.35	0.001424
28.3667	0.00133
28.3833	0.001627
28.4	0.001183
28.4167	0.00027
28.4333	-0.000295
28.45	-0.001449
28.4667	-0.002793
28.4833	-0.003818
28.5	-0.004142
28.5167	-0.001747
28.5333	0.004738
28.55	0.008372
28.5667	0.008047
28.5833	0.011352
28.6	0.017276
28.6167	0.02134
28.6333	0.026284
28.65	0.034617
28.6667	0.045581
28.6833	0.060764
28.7	0.073778
28.7167	0.079761
28.7333	0.080273
28.75	0.078036
28.7667	0.075998
28.7833	0.072431
28.8	0.069153
28.8167	0.067186
28.8333	0.064787
28.85	0.061399
28.8667	0.05705
28.8833	0.053412
28.9	0.050544
28.9167	0.048205
28.9333	0.045566
28.95	0.043116
28.9667	0.040457
28.9833	0.037608
29	0.034509
29.0167	0.031609
29.0333	0.029189
29.05	0.027439
29.0667	0.025889
29.0833	0.023939
29.1	0.02221
29.1167	0.020749
29.1333	0.019229
29.15	0.017188
29.1667	0.015678
29.1833	0.014717
29.2	0.013646
29.2167	0.013436
29.2333	0.013684
29.25	0.012933
29.2667	0.011752
29.2833	0.010851
29.3	0.011
29.3167	0.010838
29.3333	0.010157
29.35	0.009725
29.3667	0.009103
29.3833	0.008202
29.4	0.00739
29.4167	0.006828
29.4333	0.006846
29.45	0.007004
29.4667	0.006962
29.4833	0.00689
29.5	0.006398
29.5167	0.005416
29.5333	0.004113
29.55	0.003631
29.5667	0.003348
29.5833	0.003186
29.6	0.003004
29.6167	0.003321
29.6333	0.003569
29.65	0.003556
29.6667	0.003593
29.6833	0.003511
29.7	0.004098
29.7167	0.004415
29.7333	0.004593
29.75	0.00451
29.7667	0.003837
29.7833	0.003664
29.8	0.004001
29.8167	0.004549
29.8333	0.004366
29.85	0.004683
29.8667	0.00469
29.8833	0.004137
29.9	0.003734
29.9167	0.003762
29.9333	0.003749
29.95	0.003816
29.9667	0.003893
29.9833	0.00406
30	0.004317
30.0167	0.004155
30.0333	0.003492
30.05	0.002579
30.0667	0.002026
30.0833	0.001974
30.1	0.001901
30.1167	0.001998
30.1333	0.002206
30.15	0.002433
30.1667	0.002631
30.1833	0.001768
30.2	0.000676
30.2167	0.000493
30.2333	0.001881
30.25	0.001339
30.2667	0.001386
30.2833	0.001864
30.3	0.002232
30.3167	0.00223
30.3333	0.003458
30.35	0.003796
30.3667	0.003804
30.3833	0.003412
30.4	0.00346
30.4167	0.003228
30.4333	0.002777
30.45	0.002065
30.4667	0.001454
30.4833	0.001412
30.5	0.001441
30.5167	0.001659
30.5333	0.001358
30.55	0.001197
30.5667	0.001066
30.5833	0.000815
30.6	0.000124
30.6167	0.000303
30.6333	0.000862
30.65	0.001451
30.6667	0.00113
30.6833	0.000879
30.7	0.001078
30.7167	0.001216
30.7333	0.001074
30.75	0.001121
30.7667	0.001858
30.7833	0.002005
30.8	0.001682
30.8167	0.000109
30.8333	-0.000429
30.85	-0.000607
30.8667	-0.000925
30.8833	-0.001793
30.9	-0.00285
30.9167	-0.003999
30.9333	-0.004225
30.95	-0.004231
30.9667	-0.005108
30.9833	-0.004734
31	-0.00212
31.0167	-0.001167
31.0333	0.002098
31.05	0.006463
31.0667	0.008018
31.0833	0.005933
31.1	0.004638
31.1167	0.007553
31.1333	0.008681
31.15	0.008198
31.1667	0.009696
31.1833	0.017563
31.2	0.026871
31.2167	0.027718
31.2333	0.028459
31.25	0.02811
31.2667	0.027002
31.2833	0.024343
31.3	0.020364
31.3167	0.015595
31.3333	0.014931
31.35	0.012577
31.3667	0.009743
31.3833	0.005519
31.4	0.000165
31.4167	-0.007049
31.4333	-0.014967
31.45	-0.022745
31.4667	-0.030043
31.4833	-0.021591
31.5	0.003421
31.5167	0.014633
31.5333	0.020452
31.55	0.019491
31.5667	0.01678
31.5833	0.01476
31.6	0.012489
31.6167	0.010168
31.6333	0.008725
31.65	0.007623
31.6667	0.006971
31.6833	0.006718
31.7	0.005526
31.7167	0.003123
31.7333	0.00241
31.75	0.002517
31.7667	0.001814
31.7833	0.001041
31.8	0.000478
31.8167	0.000316
31.8333	5.3e-05
31.85	-2.9e-05
31.8667	0.000549
31.8833	0.000187
31.9	-0.000206
31.9167	2e-06
31.9333	0.000101
31.95	0.000171
31.9667	1e-05
31.9833	0.000219
32	0.000419
32.0167	0.000478
32.0333	-3e-05
32.05	-0.000548
32.0667	-0.000757
32.0833	-0.000345
32.1	-0.000273
32.1167	-0.000272
32.1333	0.000243
32.15	0.000978
32.1667	0.000823
32.1833	0.000658
32.2	1.3e-05
32.2167	-8.2e-05
32.2333	-0.000593
32.25	-0.000835
32.2667	-0.002126
32.2833	-0.002707
32.3	-0.002828
32.3167	-0.002769
32.3333	-0.002215
32.35	-0.001481
32.3667	-0.000347
32.3833	9.8e-05
32.4	0.000722
32.4167	0.001066
32.4333	0.000559
32.45	0.000302
32.4667	0.000495
32.4833	0.000678
32.5	0.000862
32.5167	0.001055
32.5333	0.00117
32.55	0.001675
32.5667	0.002401
32.5833	0.002956
32.6	0.003241
32.6167	0.002857
32.6333	0.002535
32.65	0.002665
32.6667	0.002184
32.6833	0.001703
32.7	0.001142
32.7167	0.000541
32.7333	0.000922
32.75	0.000653
32.7667	0.000634
32.7833	0.000805
32.8	0.000586
32.8167	6.7e-05
32.8333	-0.000123
32.85	-0.000153
32.8667	1.7e-05
32.8833	-0.000243
32.9	-0.000583
32.9167	-0.000553
32.9333	-0.000948
32.95	-0.000562
32.9667	-0.000167
32.9833	-0.000132
33	-6.7e-05
33.0167	-0.000111
33.0333	0.000256
33.05	0.000363
33.0667	0.000891
33.0833	0.000708
33.1	0.000356
33.1167	0.000303
33.1333	0.000159
33.15	4.6e-05
33.1667	-0.000228
33.1833	-0.000332
33.2	-0.000545
33.2167	1.1e-05
33.2333	-8.7e-05
33.25	-0.000605
33.2667	-0.001314
33.2833	-0.001732
33.3	-0.00197
33.3167	-0.002049
33.3333	-0.002434
33.35	-0.002739
33.3667	-0.002445
33.3833	-0.00151
[truncated: 909 more rows]

## Sheet: Fig2a
	SESS			EEEI			MDEL			MLGTE			MVNALE
c(CoA) (µM)	5	6	9	6	6	8	60	72	55	11	11	8	8	13	6

## Sheet: Fig2b
c(AcCoA)	v1 (µM/s)	v2 (µM/s)	v3 (µM/s)
500	0.5313	0.5548	0.5594
300	0.4851	0.4872	0.5106
200	0.4379	0.443	0.4581
100	0.3464	0.3641	0.3391
50	0.3288	0.2993	0.3383
25	0.275	0.2031	0.2177
12.5	0.1409	0.1123	0.1159
6.25	0.03925	0.0436	0.03284

## Sheet: Fig2d
c (CoA-Ac-MDEL (µM)	vi (µM/s)
0.001	0.4502	0.4487	0.4488
0.01	0.45	0.44	0.45
0.1	0.42	0.41	0.38
0.25	0.4043	0.393	0.3959
0.5	0.3443	0.3241	0.3404
1	0.3385	0.2476	0.2479
2	0.2351	0.2002	0.201
4	0.1162	0.09706	0.09309
8	0.07391	0.07319	0.09831
16	0.02814	0.02715	0.0248
32	0.01007	0.024	0.01285
64	0.009504	0.01641	0.0093
128	0.009884	0.009619	0.002053
256	0.002998	0.01174	0.0114

## Sheet: Fig3a
	SESS			EEEI			MDEL			MLGTE			MVNALE
c (CoA) (µM)	1	5	3	1	2	4	13	20	15	6	3	4	8	4	2

## Sheet: Fig3b
ratio	CtNatB+AcCoA			CtNatB+CoA-Ac-MDEL			Tm in °C
0	58.1	57.9	57.6	57.9	58.1	57.6
1	58.9	58.7	58.8	62.1	63.9	63
2	60.5	60.3	60.4	67	66.8	66.9
4	61.2	61	61.1	69.9	68.6	69.3
8	62.2	62	62.1	70.8	70.5	70.7
16	62.5	62.1	62.3	71.3	71	71.1
64	62.2	62.4	62.3	71.5	71.3	71.4

## Sheet: Fig3c
ratio	CtNaa20+AcCoA			CtNaa20+CoA-Ac-MDEL			Tm in °C
0	49.1	49.7	48.8	48	49.3	49.9
1	52.2	51.4	52.5	54.6	55.1	54.2
4	52.8	52.6	52.9	54.8	55.9	56.1
8	52.7	52.9	53.3	55.5	56	56.3
16	52.5	52.8	53.4	56.1	56.2	56.5
50	52.6	52.9	53.9	57	57.2	56.5

[truncated: 18 more sheets: Fig3d, Fig5a, Fig5b, FigS2c, FigS3a, FigS3b, FigS3c, FigS3d, FigS3e, FigS3f, FigS5b, FigS5c, FigS6a, FigS6b, FigS6c, FigS6d, FigS6e, FigS6f]
